# Supplementary material for: Conserved immunomodulatory transcriptional networks underlie antipsychotic-induced weight gain
Source: Transl Psychiatry. 2021 Jul 22;11:405. doi: 10.1038/s41398-021-01528-y (PMC8296828; doi:10.1038/s41398-021-01528-y)
Supplement: Supplementary file 3 — supplemental tables [file 41398_2021_1528_MOESM3_ESM.xlsx]

## Sheet: Index
Zapata et al. (2020) Conserved immunomodulatory transcriptional networks underlie antipsychotic-induced weight gain
SUPPLEMENTARY FILE: INDEX
Section	Title
Section 1	List of primers used in hypothalamic qPCR
Section 2	Mouse AIWG-P and AIWG-R gene sets
Section 3	PANTHER Gene Ontology analysis of the mouse AIWG-P gene set (q < 0.05)
Section 4	ChIP-Seq high confidence transcriptional target (HCT) intersection analysis of AIWG-P and AIWG-R gene sets
Section 5	DBFM/SPWG gene set: genes mapped to decreased body fat mass and slow postnatal weight gain in mice by Monarch, MMPC and IMPC
Section 6	Human AIWG-P and AIWG-R gene sets: 155 human genes with significant differential expression between weight gain and no weight gain groups before drug treatment. (Crespo-Facorro et al. (2019) npj Schizophrenia 5, 7. https://doi.org/10.1038/s41537-019-0075-y
Section 7	Mouse and human 5 kb ChIP-Seq node consensome percentile rankings of Ifit1, Ifitm3, Rhd and Rsad2.
Section 8	HWG/BMI gene set: "black" module genes exhibiting strong positive correlation between blood expression levels and weight or BMI in humans (Joseph et al. (2019) Sci Rep 9, 7447. https://doi.org/10.1038/s41598-019-43881-5
Section 9	ChIP-Seq high confidence transcriptional target (HCT) intersection analysis of the HWG/BMI gene set

## Sheet: Section 1
Section 1. List of primers used in hypothalamic qPCR
Gene and Accession #	Primer sequence (5’-3’) and location in the gene
Agrp (NM_001271806.1)	F: TGACCAAATCCACCCCCTCC (67-86)
	R: TTCCTGTAGCCAGGGCATGA (225-206)
Npy (NM_023456.3)	F: TAACAAGCGAATGGGGCTGT (101-128)
	R: TTCAAGCCTTGTTCTGGGGG (368-349)
Pomc (NM_001278581.1)	F: GGCGACGGAAGAGAAAAGAGG (15-35)
	R: TGTTCAGTCTCCTGCCTGTCG (117-97)
Cart (NM_013732.7	F: TGGATGATGCGTCCCATG (180-197)
	R: TACTTCTTCTCATAGATCGGAAT (315-293)
Hcrt (NM_010410.2)	F: TTCCTTCTACAAAGGTTCCCTGG (98-120)
	R: CGTAGAGACGGCAGGAACAC (238-219)
Pmch (NM_029971.2)	F: TCTTCCTACATGTTAATGCTGGC (84-106)
	R: CTGTTTGGAGCCTGTGTTCTTT (332-311
Pgk1 (NM_008828.3)	F: CTGACTTTGGACAAGCTGGACG (170-191)
	R: GCAGCCTTGATCCTTTGGTTG (279-259)
Hrpt1 (NM_013556.2)	F: CACAGGACTAGAACACCTGC (883-864)
	R: GCTGGTGAAAAGGACCTCT (635-653)

## Sheet: Section 2
Section 2. Mouse AIWG-P and AIWG-R gene sets
Symbol	Aliases	Gene set	Mm HWG/BMI
Bcl2l1	BCLX, BCL2L, Bcl-X, bcl-xL, bcl-xS, PPP1R52	AIWG-P	▪
Bnip3l	Nix, BNIP3a	AIWG-P	▪
Car2	Car2	AIWG-P	▪
Creg1		AIWG-P	▪
Ctsb		AIWG-P	▪
Dmtn	DMT	AIWG-P	▪
Dnaja4	PRO1472	AIWG-P	▪
E2f2	E2F-2	AIWG-P	▪
Fam104a	FLJ14775	AIWG-P	▪
Fam210b	dJ1167H4.1, DKFZP434A1114	AIWG-P	▪
Fbxo7	FBX7, Fbx, PARK15	AIWG-P	▪
Fbxo9	FBX9, NY-REN-57	AIWG-P	▪
Fech		AIWG-P	▪
Fundc2	HCBP6, DC44	AIWG-P	▪
Gabarapl2	GEF2, ATG8, GATE16, GATE-16, ATG8C	AIWG-P	▪
Gadd45a	GADD45	AIWG-P	▪
Glrx5	PR01238, GRX5	AIWG-P	▪
Glul		AIWG-P	▪
Grina	HNRGW, TMBIM3, LFG1	AIWG-P	▪
Hbq1b	Hbq1b	AIWG-P	▪
Hmbs		AIWG-P	▪
Marchf8	c-MIR, CMIR, MARCH-VIII, RNF178	AIWG-P	▪
Mkrn1	RNF61	AIWG-P	▪
Mpp1	PEMP	AIWG-P	▪
Pithd1	HT014, TXNL1CL	AIWG-P	▪
Prdx2	PRP, NKEFB, TSA, PRXII, PRX2, MGC4104	AIWG-P	▪
Rad23a	HHR23A, MGC111083	AIWG-P	▪
Rnf10	KIAA0262, RIE2	AIWG-P	▪
Rnf11	CGI-123, Sid1669p, MGC51169	AIWG-P	▪
Slc25a37	MSCP, MFRN, MFRN1, HT015	AIWG-P	▪
Slc48a1	FLJ20489, hHRG-1, HRG1	AIWG-P	▪
Slc4a1	RTA1A, CD233, FR, SW, WR	AIWG-P	▪
Smox	FLJ20746, dJ779E11.1, PAO, PAOh1, MGC1010, SMO	AIWG-P	▪
Snca	NACP, PD1	AIWG-P	▪
Tmcc2	HUCEP11, FLJ38497	AIWG-P	▪
Tpm1		AIWG-P	▪
Trim10	RFB30, HERF1	AIWG-P	▪
Trim58	BIA2	AIWG-P	▪
Ube2f	NCE2	AIWG-P	▪
Ube2h	UBCH, UBC8, GID3	AIWG-P	▪
1700034P13Rik		AIWG-P
2500002B13Rik		AIWG-P
A530064D06Rik	A530064D06Rik	AIWG-P
Abcb4	MDR2, PFIC-3, GBD1	AIWG-P
Abcg2	EST157481, MXR, BCRP, ABCP, CD338	AIWG-P
Abhd15		AIWG-P
Abhd5	CGI-58, NCIE2	AIWG-P
Ackr1	CCBP1, GPD, Dfy, CD234	AIWG-P
Acot13	HT012	AIWG-P
Acp1	HAAP, LMW-PTP, LMWPTP	AIWG-P
Acsl1	LACS2, LACS, ACS1, LACS1, FACL1	AIWG-P
Add2	ADDB	AIWG-P
Adipor1	PAQR1, ACDCR1	AIWG-P
Adprm	MDS006	AIWG-P
AI662270		AIWG-P
Aip	XAP2, ARA9, FKBP16, FKBP37	AIWG-P
Aldh1a1	RALDH1	AIWG-P
Amz1	KIAA1950	AIWG-P
Anapc13	SWM1, APC13, DKFZP566D193	AIWG-P
Ank	Ank	AIWG-P
Ank1	SPH1	AIWG-P
Anxa1		AIWG-P
Aoah		AIWG-P
Aqp9	SSC1, HsT17287	AIWG-P
Arfgap3		AIWG-P
Arl4a		AIWG-P
Armc6	MGC19595	AIWG-P
As3mt	CYT19	AIWG-P
Atg4a		AIWG-P
Atp5b	Atp5b	AIWG-P
Atp5h	Atp5h	AIWG-P
Atp5k	Atp5k	AIWG-P
Atp5l	Atp5l	AIWG-P
Atp5mpl	MP68, MLQ, 6.8PL	AIWG-P
Atp6v1g1	ATP6GL, Vma10, ATP6G, DKFZp547P234	AIWG-P
Atpif1	Atpif1	AIWG-P
Auh		AIWG-P
Azin1	OAZI, ODC1L	AIWG-P
Bag1		AIWG-P
Blvra		AIWG-P
Blvrb	SDR43U1	AIWG-P
Bola3		AIWG-P
Bpgm		AIWG-P
Bsdc1	FLJ10276, RP4-811H24.7	AIWG-P
Bsg	EMMPRIN, CD147, EMPRIN	AIWG-P
Btg3	ANA, tob55, APRO4, ANA/BTG3	AIWG-P
Bud23	MGC19709, MGC2022, MGC5140, PP3381, WBMT, MERM1	AIWG-P
Bysl	Enp1	AIWG-P
C1galt1c1	COSMC, C1GALT2	AIWG-P
Carhsp1	CRHSP-24, CSDC1	AIWG-P
Cat		AIWG-P
Cby1	PIGEA14, PIGEA-14, Chibby, Cby, Chibby1	AIWG-P
Ccdc189	MGC104706	AIWG-P
Ccndbp1	DIP1, GCIP, HHM	AIWG-P
Cd24a	Cd24a	AIWG-P
Cd300ld	CMRF35A4, CD300D	AIWG-P
Cd300lg	Trem4, CLM9	AIWG-P
Cd36	SCARB3, GPIV, FAT, GP4, GP3B	AIWG-P
Cd59a	Cd59a	AIWG-P
Cd68	SCARD1, macrosialin, GP110, DKFZp686M18236, LAMP4	AIWG-P
Cdc25b		AIWG-P
Cdc42ep2	CEP2, BORG1	AIWG-P
Cdr2	CDR62, Yo	AIWG-P
Cebpd	CRP3, CELF, C/EBP-delta, NF-IL6-beta	AIWG-P
Cgrrf1	CGR19, RNF197	AIWG-P
Chil1	Chil1	AIWG-P
Chmp4b	dJ553F4.4, Shax1, SNF7-2, VPS32B	AIWG-P
Chp1	Sid470p, CHP, SLC9A1BP, p22, p24	AIWG-P
Chst10	HNK-1ST	AIWG-P
Cir1	CIR	AIWG-P
Cks2		AIWG-P
Clec4a3	Clec4a3	AIWG-P
Cmas		AIWG-P
Commd5	HT002, FLJ13008, HCaRG	AIWG-P
Cox6a1		AIWG-P
Cox6b2	COXVIB2, FLJ32865, CT59	AIWG-P
Cox6c		AIWG-P
Cox7a2	COXVIIa-L, COX7AL	AIWG-P
Cox7b		AIWG-P
Cox8a	COX8-2, COX8L, VIII-L, COX, VIII	AIWG-P
Cpne8		AIWG-P
Crcp	CGRP-RCP, RCP, RCP9, C17, POLR3I	AIWG-P
Crip1	CRIP	AIWG-P
Cript	HSPC139	AIWG-P
Ctse		AIWG-P
Ctsf	CATSF, CLN13	AIWG-P
Ctsl	FLJ31037	AIWG-P
Cwc27	NY-CO-10, SDCCAG-10	AIWG-P
Cyp4b1		AIWG-P
Cyp4b1-ps2		AIWG-P
Dapk2	DRP-1, MGC119312	AIWG-P
Dapl1		AIWG-P
Dcaf12	DKFZP434O125, MGC1058, CT102, TCC52	AIWG-P
Dcaf6	PC326	AIWG-P
Dgat2		AIWG-P
Dhrs11	MGC4172, SDR24C1	AIWG-P
Diaph3	DRF3, FLJ34705, AN, NSDAN	AIWG-P
Dnaja1	HSPF4, hdj-2, dj-2, NEDD7	AIWG-P
Dnajb2	HSPF3, CMT2T	AIWG-P
Dnajb6	MRJ	AIWG-P
Dynll1	hdlc1, DLC1, PIN, LC8, DLC8	AIWG-P
Eci1		AIWG-P
Eef1d	EF-1D, FLJ20897	AIWG-P
Eif3j2	Eif3j2	AIWG-P
Eif5		AIWG-P
Ell2	MRCCAT1	AIWG-P
Elob	SIII	AIWG-P
Epb42	PA, MGC116735, MGC116737	AIWG-P
Erh	DROER	AIWG-P
Esco2	EFO2	AIWG-P
Evi2	Evi2	AIWG-P
F930017D23Rik		AIWG-P
Fam214b	FLJ11560, bA182N22.6	AIWG-P
Fam220a	SIPAR, MGC12966, ACPIN1	AIWG-P
Fbxo4	FBX4	AIWG-P
Fcer1g		AIWG-P
Fhdc1	KIAA1727, INF1	AIWG-P
Fis1	CGI-135, H_NH0132A01.6	AIWG-P
Foxo4	AFX1	AIWG-P
Frg1	FSG1, FRG1A	AIWG-P
Gabarap	MM46, ATG8A	AIWG-P
Gclm		AIWG-P
Gda		AIWG-P
Gfus		AIWG-P
Ghitm	HSPC282, PTD010, DERP2, My021, TMBIM5	AIWG-P
Glo1	GLOD1	AIWG-P
Gm10177		AIWG-P
Gm12184		AIWG-P
Gm12338		AIWG-P
Gm12657	Gm12657	AIWG-P
Gm15427		AIWG-P
Gm16867		AIWG-P
Gm2000		AIWG-P
Gm26917		AIWG-P
Gm42418		AIWG-P
Gm49342		AIWG-P
Gm6055		AIWG-P
Gm6741		AIWG-P
Gm7488		AIWG-P
Gpx1		AIWG-P
Gstm5		AIWG-P
Gypa	GPA, MN, CD235a	AIWG-P
H3f3a	H3f3a	AIWG-P
H4c9	H4/m	AIWG-P
Hagh	GLO2, GLXII, HAGH1	AIWG-P
Hebp1	HEBP, HBP	AIWG-P
Hemgn	EDAG, CT155, NDR	AIWG-P
Hpgd	SDR36C1	AIWG-P
Hras		AIWG-P
Hscb		AIWG-P
Hspa8	HSC71, HSC70, HSP73	AIWG-P
Ifit1	GARG-16	AIWG-P
Ifitm1	9-27, CD225, DSPA2a	AIWG-P
Ifitm2	1-8D, DSPA2c	AIWG-P
Ifitm3	1-8U, DSPA2b	AIWG-P
Igkv17-127		AIWG-P
Igkv6-15		AIWG-P
Il13ra1	IL-13Ra, NR4, CD213a1	AIWG-P
Irf7		AIWG-P
Isca1	MGC4276, ISA1, hIscA	AIWG-P
Iscu	ISU2, hnifU	AIWG-P
Isg15	IFI15, UCRP	AIWG-P
Isg20	HEM45, CD25	AIWG-P
Itga5	CD49e	AIWG-P
Itsn1	SH3P17, MGC134948, MGC134949	AIWG-P
Jund	AP-1	AIWG-P
Kel	ECE3, CD238	AIWG-P
Klf11	Tieg3, MODY7	AIWG-P
Ldhb		AIWG-P
Lgals1	GBP	AIWG-P
Lmo2	TTG2, RHOM2, RBTN2	AIWG-P
Ltbr	TNFCR, TNFR-RP, TNFR2-RP, TNF-R-III, TNFRSF3	AIWG-P
Map1lc3b	ATG8F	AIWG-P
Marchf2	HSPC240, MARCH-II, RNF172	AIWG-P
Marchf3	MGC48332, MARCH-III, RNF173	AIWG-P
Marchf5	FLJ20445, MARCH-V, MITOL	AIWG-P
Memo1	CGI-27, MEMO	AIWG-P
Metap2	MNPEP, p67, MAP2	AIWG-P
Metrnl		AIWG-P
Mettl27		AIWG-P
Mettl7a1	Mettl7a1	AIWG-P
Mff	GL004	AIWG-P
Mgst3	GST-III	AIWG-P
Mob3b	MOB1D, FLJ13204	AIWG-P
Mpc2	DKFZP564B167, SLC54A2	AIWG-P
Mpst	MST, TST2, TUM1	AIWG-P
Mrpl12	MRPL7/L12, MRPL7	AIWG-P
Mrpl32	HSPC283, L32mt, MRP-L32, bMRP-59b	AIWG-P
Mrpl52		AIWG-P
Mrps31	IMOGN38	AIWG-P
Ms4a6d	Ms4a6d	AIWG-P
Msrb1	SelR, SepR, SelX	AIWG-P
Mthfd2		AIWG-P
Mylk3	caMLCK, MLCK	AIWG-P
Nadk2	FLJ30596, MNADK	AIWG-P
Ncoa4	ARA70, RFG, ELE1, PTC3, DKFZp762E1112	AIWG-P
Ndufa1	MWFE, CI-MWFE	AIWG-P
Ndufa11	B14.7	AIWG-P
Ndufa13	CGI-39, CDA016, GRIM-19, GRIM19, B16.6	AIWG-P
Ndufa4	MLRQ, CI-9k, COXFA4	AIWG-P
Ndufa6	B14, LYRM6, CI-B14, NADHB14	AIWG-P
Ndufb6	B17, CI	AIWG-P
Nfkbib	IKBB, TRIP9	AIWG-P
Niban2		AIWG-P
Nme2	NM23-H2, NDPKB	AIWG-P
Nme3	DR-nm23, NM23-H3, NDPKC	AIWG-P
Nt5c3	Nt5c3	AIWG-P
Nusap1	FLJ13421, LNP, ANKT, SAPL, BM037, PRO0310p1, Q0310	AIWG-P
Nxpe2	FLJ25224	AIWG-P
Nxt1	P15, MTR2	AIWG-P
Ogfrl1	dJ331H24.1	AIWG-P
Olfm1	NOE1, OlfA, AMY, NOELIN	AIWG-P
Ost4		AIWG-P
Pabpc4	iPABP, APP-1	AIWG-P
Pacc1	FLJ10874, PAC	AIWG-P
Paqr9	FLJ41938	AIWG-P
Parp12	FLJ22693, PARP-12, ZC3H1, ARTD12	AIWG-P
Pdk3		AIWG-P
Pepd		AIWG-P
Pfdn1	PFD1	AIWG-P
Phf13	MGC43399	AIWG-P
Plaat3	HREV107, H-REV107-1, HREV107-3, MGC118754., AdPLA, PLAAT-3	AIWG-P
Pld3	HU-K4	AIWG-P
Pnpo	PDXPO	AIWG-P
Polr2g	hRPB19, hsRPB7, RPB7	AIWG-P
Pomp	HSPC014, UMP1	AIWG-P
Ppa1	SID6-8061, Ppase, IOPPP, PP1	AIWG-P
Ppp1cb	PP1B, PP-1B, PP1beta, PP1c, MP, PPP1beta	AIWG-P
Ppp1r15a	GADD34	AIWG-P
Ppp1r35	MGC22793	AIWG-P
Ppp2r5b	FLJ35411, B56B, PR61B, B56beta	AIWG-P
Prdx1	NKEFA	AIWG-P
Prnp	CD230, PRP, AltPrP	AIWG-P
Prps1	CMTX5, DFNX1	AIWG-P
Prr5l	FLJ14213, PROTOR-2	AIWG-P
Prxl2a	MGC4248, PAMM, Adrx	AIWG-P
Psma7	XAPC7, C6, HSPC, RC6-1	AIWG-P
Psmd4	S5A, AF-1, AF, Rpn10	AIWG-P
Psme3	Ki, PA28-gamma, REG-GAMMA, PA28G	AIWG-P
Ptges2	FLJ14038	AIWG-P
Ptp4a3	PRL-3, PRL-R, PRL3	AIWG-P
Ptpro	PTPU2, GLEPP1, PTP-U2, PTP-oc, NPHS6	AIWG-P
Pttg1	PTTG, HPTTG, EAP1, securin	AIWG-P
Rab3il1	GRAB	AIWG-P
Rec114	LOC283677, FLJ27520, FLJ36860, FLJ44083, CT147	AIWG-P
Rexo2	DKFZP566E144, SFN, CGI-114	AIWG-P
Rfk	FLJ11149, RIFK	AIWG-P
Rfx2	FLJ14226	AIWG-P
Rhd	Rh30a, Rh4, RhPI, RhII, DIIIc, CD240D	AIWG-P
Rn7s1		AIWG-P
Rn7s2		AIWG-P
Rnaseh2b	FLJ11712	AIWG-P
Rnf115	CL469780	AIWG-P
Rpa3	REPA3	AIWG-P
Rpl35	L35	AIWG-P
Rpl38	L38	AIWG-P
Rplp0	PRLP0, P0, L10E, RPP0, LP0	AIWG-P
Rplp1	LP1	AIWG-P
Rplp2	P2, RPP2, MGC71408, LP2	AIWG-P
Rpp25l	bA296L22.5, MGC29635	AIWG-P
Rps23	S23, uS12	AIWG-P
Rps29	S29, uS14	AIWG-P
Rras	R-Ras	AIWG-P
Rrp15	CGI-115	AIWG-P
Rsad2	cig5, vig1, Viperin	AIWG-P
Rundc3a	RPIP8, RAP2IP	AIWG-P
S100a11	S100C	AIWG-P
S100a13		AIWG-P
S100a4	P9KA, 18A2, PEL98, 42A, FSP1	AIWG-P
S100a6	2A9, PRA, CABP	AIWG-P
Samd1		AIWG-P
Scnn1a	ENaCalpha	AIWG-P
Scrn3	FLJ23142	AIWG-P
Sec61g	SSS1	AIWG-P
Selenbp1	hSP56, hSBP, LPSB	AIWG-P
Selenok	SELK	AIWG-P
Serinc1	TMS-2, TDE1L, KIAA1253	AIWG-P
Sgip1	DKFZp761D221	AIWG-P
Sh3yl1	Ray, DKFZP586F1318	AIWG-P
Shld1	FLJ25067, RINN3	AIWG-P
Siah2		AIWG-P
Sirpb1c	Sirpb1c	AIWG-P
Slc16a10	TAT1, MCT10	AIWG-P
Slc25a51	MGC14836, CG7943	AIWG-P
Slc35f5	FLJ22004	AIWG-P
Slc38a5	SN2, JM24	AIWG-P
Slc43a1	R00504, PB39	AIWG-P
Smim11	Smim11	AIWG-P
Smim4		AIWG-P
Snrpd3	SMD3, Sm-D3	AIWG-P
Snx15		AIWG-P
Sod2	GClnc1	AIWG-P
Sox6		AIWG-P
Specc1	HCMOGT-1, FLJ36955, NSP	AIWG-P
Spire1	spir-1, KIAA1135	AIWG-P
Spta1	EL2	AIWG-P
Sptb		AIWG-P
Sqor	CGI-44, SQR	AIWG-P
St3gal5	ST3GalV, SIATGM3S	AIWG-P
Stard3nl	MENTHO, MGC3251	AIWG-P
Steap4	FLJ23153, TIARP, STAMP2, SchLAH	AIWG-P
Stfa2l1	Stfa2l1	AIWG-P
Suds3	SDS3, FLJ00052, SAP45	AIWG-P
Supt3	Supt3	AIWG-P
Svbp	MGC45441	AIWG-P
Tax1bp1	TXBP151, CALCOCO3	AIWG-P
Tceal8	MGC45400, WEX3	AIWG-P
Tent5c	FLJ20202	AIWG-P
Tfdp2	Dp-2	AIWG-P
Tm2d2	BLP1	AIWG-P
Tmem160	FLJ20512	AIWG-P
Tmem176b	LR8, MS4B2	AIWG-P
Tmem256	MGC40107	AIWG-P
Tmem9b		AIWG-P
Tmod1	ETMOD	AIWG-P
Tnfsf14	LIGHT, LTg, HVEM-L, CD258	AIWG-P
Tpgs1	GTRGEO22, PGs1	AIWG-P
Tpt1	TCTP, fortilin	AIWG-P
Tpx2	p100, DIL-2	AIWG-P
Trir	MGC2803, fSAP18, TERCIR	AIWG-P
Tspo2	dJ34B21.2	AIWG-P
Tuba1c	MGC14580, MGC10851, bcm948	AIWG-P
Txnrd2	TR, TRXR2, TR3, SELZ	AIWG-P
Ubac1	GBDR1, KPC2	AIWG-P
Ubb	MGC8385, FLJ25987	AIWG-P
Ube2b	UBC2, HHR6B, RAD6B	AIWG-P
Ube2c	UBCH10	AIWG-P
Ube2e3	UbcH9	AIWG-P
Ube2l6	UBCH8	AIWG-P
Ube2m	hUbc12, UBC12	AIWG-P
Ube2r2	UBC3B, CDC34B, FLJ20419, MGC10481	AIWG-P
Ube2s	E2-EPF	AIWG-P
Uqcr11	QCR10	AIWG-P
Uqcrb	QP-C, QCR7, UQCR6	AIWG-P
Uqcrh	QCR6, UQCR8	AIWG-P
Urod		AIWG-P
Usp15	KIAA0529, UNPH4	AIWG-P
Vangl1	STB2	AIWG-P
Vim		AIWG-P
Vopp1	ECop, GASP, FLJ20532, DKFZp564K0822, WBP1L2	AIWG-P
Wdr26	FLJ21016, GID7	AIWG-P
Wdr70	FLJ10233	AIWG-P
Wfdc17	Wfdc17	AIWG-P
Wfdc21	Wfdc21	AIWG-P
Wipi1	FLJ10055, WIPI49, ATG18, ATG18A	AIWG-P
Ybx3	dbpA, ZONAB, CSDA1	AIWG-P
Yipf4	MGC11061, FinGER4	AIWG-P
Zfp703	Zfp703	AIWG-P
Zfp773	Zfp773	AIWG-P
2010315B03Rik	2010315B03Rik	AIWG-R
2610005L07Rik		AIWG-R
3110056K07Rik		AIWG-R
4632404H12Rik		AIWG-R
9330175E14Rik		AIWG-R
9430015G10Rik	9430015G10Rik	AIWG-R
A330044P14Rik		AIWG-R
Adamts14		AIWG-R
Adnp	KIAA0784, ADNP1	AIWG-R
AI480526		AIWG-R
Akr1b10	AKR1B12, ARL-1, HIS, ARL1, HSI, ALDRLn	AIWG-R
Alpk1	Lak, FLJ22670, KIAA1527	AIWG-R
Ap4e1	AP-4-EPSILON, SPG51	AIWG-R
Ap4m1	MU-ARP2, MU-4, SPG50	AIWG-R
Asap2	KIAA0400, PAP, SHAG1, CENTB3	AIWG-R
Ash1l	huASH1, ASH1, ASH1L1, KMT2H	AIWG-R
Atf7	ATFA	AIWG-R
Bace1		AIWG-R
BC106179		AIWG-R
Cacna1e	Cav2.3, BII, CACH6	AIWG-R
Ccdc167	dJ153P14.2	AIWG-R
Cd55os		AIWG-R
Cdc42bpg	HSMDPKIN, MRCKgamma, DMPK2, kappa-200	AIWG-R
Cdc7	Hsk1, huCdc7, HsCdc7	AIWG-R
Cdk6	PLSTIRE	AIWG-R
Cep97	FLJ23047	AIWG-R
Clcf1	NNT1, BSF3, CLC, NR6, CISS2, BSF-3, NNT-1	AIWG-R
Cmah	Cmah	AIWG-R
Ddx11	CHLR1, KRG2, CHL1, ChlR1, WABS	AIWG-R
Dgke	DAGK6, DGK	AIWG-R
Dnah8	hdhc9	AIWG-R
Dph6	MGC14798	AIWG-R
Dsn1	dJ469A13.2, MIS13, KNL3, hKNL-3	AIWG-R
Echdc1	dJ351K20.2	AIWG-R
Emid1	EMU1, hEmu1, EMI5	AIWG-R
Eml5	HuEMAP-2, EMAP-2, FAP16	AIWG-R
Epm2aip1	KIAA0766, FLJ11207	AIWG-R
Etfbkmt	DKFZp451L235, MGC50559	AIWG-R
Fancm	FAAP250	AIWG-R
Fbxl4	FBL4, FBL5	AIWG-R
Fnbp4	KIAA1014	AIWG-R
Frs2	SNT-1, FRS2alpha, SNT1, FRS2A	AIWG-R
Ftx		AIWG-R
G2e3	FLJ20333, PHF7B	AIWG-R
Gabbr1	hGB1a, GPRC3A	AIWG-R
Gm10521		AIWG-R
Gm11960		AIWG-R
Gm15675		AIWG-R
Gm16170		AIWG-R
Gm16300		AIWG-R
Gm16344		AIWG-R
Gm17131		AIWG-R
Gm17132		AIWG-R
Gm17552		AIWG-R
Gm17555		AIWG-R
Gm20427		AIWG-R
Gm21750		AIWG-R
Gm21781		AIWG-R
Gm21833		AIWG-R
Gm21897		AIWG-R
Gm26740		AIWG-R
Gm26827		AIWG-R
Gm4117		AIWG-R
Gm9752		AIWG-R
Golga1		AIWG-R
Gpam	KIAA1560, MGC26846, GPAT1	AIWG-R
Gtpbp10	DKFZP686A10121, FLJ38242, OBGH2	AIWG-R
Gvin-ps6		AIWG-R
H2-Q5		AIWG-R
Hinfp	DKFZP434F162, HiNF-P, ZNF743	AIWG-R
Hmgb1-ps8		AIWG-R
Hnrnph1	hnRNPH	AIWG-R
Itih5	MGC10848	AIWG-R
Kmt2a	TRX1, HRX, ALL-1, HTRX1, CXXC7, MLL1A	AIWG-R
Kmt2d	ALR, MLL4, CAGL114	AIWG-R
Krba1	KIAA1862	AIWG-R
Leng8	KIAA1932, MGC40108, pp13842	AIWG-R
Lpar5	KPG_010, LPA5	AIWG-R
Lpl		AIWG-R
Lrsam1	FLJ31641, CMT2P, RIFLE, TAL	AIWG-R
Lyrm9	HSD24	AIWG-R
Macf1	KIAA0465, ACF7, ABP620, KIAA1251, MACF, FLJ45612, FLJ46776	AIWG-R
Malat1		AIWG-R
Map3k19	FLJ23074, RCK	AIWG-R
Mast4	KIAA0303	AIWG-R
Mblac2	DKFZp686P15118, MGC46734	AIWG-R
Mdm4	MDMX, HDMX	AIWG-R
Mdm4-ps		AIWG-R
Mdn1	KIAA0301, Rea1	AIWG-R
Mirt1		AIWG-R
Mtcp1	P13MTCP1, p8MTCP1, TCL1C	AIWG-R
Mtx3		AIWG-R
Myo10	KIAA0799	AIWG-R
Naip6	Naip6	AIWG-R
Neat1		AIWG-R
Nfat5	TONEBP, KIAA0827, NFATL1, OREBP, NFATZ, NF-AT5	AIWG-R
Nktr	p104	AIWG-R
Nlrc4	CLAN1, ipaf, CLANA, CLANB, CLANC, CLAND, CLR2.1, CLAN	AIWG-R
Ocrl	OCRL1, Dent-2	AIWG-R
Palm3		AIWG-R
Pcbp4	MCG10, LIP4	AIWG-R
Pnisr	FLJ14752, bA98I9.2, DKFZp564B0769, SRrp130	AIWG-R
Pole	POLE1	AIWG-R
Pou2f1	Oct1	AIWG-R
Ppm1j	FLJ35951, MGC19531, DKFZp434P1514, PP2Czeta, PPP2CZ	AIWG-R
Prl8a1	Prl8a1	AIWG-R
Prpf40b	HYPC	AIWG-R
Rbm4b	MGC10871, ZCCHC15, RBM4L, ZCRB3B, ZCCHC21B	AIWG-R
Rccd1	MGC14386	AIWG-R
Rictor	MGC39830, AVO3, PIA, KIAA1999	AIWG-R
Rnf157	KIAA1917	AIWG-R
Rpgrip1	RGI1, LCA6, CORD13	AIWG-R
Scai	FLJ36664, NET40	AIWG-R
Setbp1	SEB, KIAA0437	AIWG-R
Setd4		AIWG-R
Slc15a2	PEPT2	AIWG-R
Slc25a35	FLJ40217	AIWG-R
Slc37a4	GSD1b, GSD1c, GSD1d	AIWG-R
Slc38a9	FLJ90709	AIWG-R
Slfn10-ps	Slfn10-ps	AIWG-R
Smg1	LIP, KIAA0421, ATX	AIWG-R
Snapc3	SNAP50, PTFbeta, MGC33124, MGC132011	AIWG-R
Sntb2	EST25263, SNT3	AIWG-R
Snx21	dJ337O18.4, SNX-L	AIWG-R
Snx29	FLJ12363	AIWG-R
Spred2	Spred-2, FLJ21897, FLJ31917	AIWG-R
Srrm2	SRm300, SRL300, KIAA0324, Cwc21	AIWG-R
Supt20	Supt20	AIWG-R
Tango2	DKFZp761P1121	AIWG-R
Taok1	KIAA1361, MARKK, PSK2, MAP3K16, FLJ14314, TAO1	AIWG-R
Tbck	MGC16169, HSPC302	AIWG-R
Tctn1		AIWG-R
Tet1	LCX, KIAA1676, bA119F7.1	AIWG-R
Tex9		AIWG-R
Tfcp2	CP2, LSF, LBP-1C, TFCP2C	AIWG-R
Tia1	TIA-1	AIWG-R
Tmc4		AIWG-R
Tmem245	CG-2	AIWG-R
Tnrc6a	CAGH26, KIAA1460, GW182	AIWG-R
Trim39		AIWG-R
Ttc14	FLJ00166, KIAA1980	AIWG-R
Ttc39b	FLJ33868	AIWG-R
Uba6	FLJ10808	AIWG-R
Ubn2	FLJ25778, KIAA2030	AIWG-R
Uhrf1bp1	FLJ20302, dJ349A12.1, ICBP90	AIWG-R
Usp49	MGC20741	AIWG-R
Usp54	FLJ37318, bA137L10.3, bA137L10.4	AIWG-R
Uvssa		AIWG-R
Vamp1	VAMP-1	AIWG-R
Vasn		AIWG-R
Vezt	DKFZP761C241	AIWG-R
Vmn1r58	Vmn1r58	AIWG-R
Xist		AIWG-R
Xlr3b	Xlr3b	AIWG-R
Xlr4b	Xlr4b	AIWG-R
Ythdc2	FLJ2194, FLJ10053, DKFZp564A186	AIWG-R
Zbtb20	ODA-8S, DKFZp566F123, DPZF	AIWG-R
Zbtb26		AIWG-R
Zfp329	Zfp329	AIWG-R
Zfp354c	Zfp354c	AIWG-R
Zfp398	Zfp398	AIWG-R
Zfp41	FLJ38705, FLJ00028, ZNF753	AIWG-R
Zfp512b	Zfp512b	AIWG-R
Zfp606	Zfp606	AIWG-R
Zfp692	Zfp692	AIWG-R
Zfp783		AIWG-R
Zfp933	Zfp933	AIWG-R
Zfp974	Zfp974	AIWG-R
Zkscan8	LD5-1, ZSCAN40	AIWG-R

## Sheet: Section 3
Section 3. PANTHER Gene Ontology analysis of the mouse AIWG-P gene set (q < 0.05)
GO biological process complete	Mus musculus - REFLIST (22265)	Client Text Box Input (368)	Client Text Box Input (expected)	Client Text Box Input (over/under)	Client Text Box Input (fold Enrichment)	Client Text Box Input (raw P-value)	Client Text Box Input (FDR; q)
metabolic process (GO:0008152)	7365	204	121.73	+	1.68	3.86e-18	6.11e-14
cellular metabolic process (GO:0044237)	6418	180	106.08	+	1.7	1.27e-15	1e-11
organonitrogen compound metabolic process (GO:1901564)	4362	133	72.1	+	1.84	2.71e-13	1.43e-09
nitrogen compound metabolic process (GO:0006807)	5778	156	95.5	+	1.63	1.28e-11	5.04e-08
organic substance metabolic process (GO:0071704)	6853	175	113.27	+	1.55	2.8e-11	8.86e-08
porphyrin-containing compound metabolic process (GO:0006778)	39	10	0.64	+	15.51	5.35e-09	1.41e-05
sensory perception of smell (GO:0007608)	1123	0	18.56	-	< 0.01	1.47e-08	3.33e-05
tetrapyrrole metabolic process (GO:0033013)	46	10	0.76	+	13.15	2.09e-08	3.68e-05
G protein-coupled receptor signaling pathway (GO:0007186)	1829	5	30.23	-	0.17	2e-08	3.95e-05
sensory perception (GO:0007600)	1642	4	27.14	-	0.15	4.3e-08	6.79e-05
oxidation-reduction process (GO:0055114)	771	36	12.74	+	2.83	5e-08	7.18e-05
primary metabolic process (GO:0044238)	6350	153	104.95	+	1.46	1.07e-07	0.000141
cellular catabolic process (GO:0044248)	1505	54	24.87	+	2.17	1.24e-07	0.000151
organonitrogen compound biosynthetic process (GO:1901566)	1070	43	17.69	+	2.43	1.47e-07	0.000166
catabolic process (GO:0009056)	1741	58	28.78	+	2.02	4.81e-07	0.000506
erythrocyte homeostasis (GO:0034101)	108	12	1.79	+	6.72	6.23e-07	0.000547
mitochondrion organization (GO:0007005)	403	23	6.66	+	3.45	5.92e-07	0.00055
sensory perception of chemical stimulus (GO:0007606)	1223	2	20.21	-	0.1	5.61e-07	0.000554
nervous system process (GO:0050877)	2089	10	34.53	-	0.29	7.46e-07	0.00062
myeloid cell homeostasis (GO:0002262)	135	13	2.23	+	5.83	9.51e-07	0.000751
tetrapyrrole biosynthetic process (GO:0033014)	27	7	0.45	+	15.69	1.05e-06	0.000751
cellular nitrogen compound biosynthetic process (GO:0044271)	1072	41	17.72	+	2.31	1.11e-06	0.000762
porphyrin-containing compound biosynthetic process (GO:0006779)	27	7	0.45	+	15.69	1.05e-06	0.000787
hemopoiesis (GO:0030097)	661	30	10.93	+	2.75	1.2e-06	0.000791
erythrocyte development (GO:0048821)	42	8	0.69	+	11.52	1.34e-06	0.000847
cellular nitrogen compound metabolic process (GO:0034641)	2765	79	45.7	+	1.73	1.53e-06	0.000864
cellular process (GO:0009987)	15103	292	249.63	+	1.17	1.47e-06	0.000891
erythrocyte differentiation (GO:0030218)	97	11	1.6	+	6.86	1.53e-06	0.000893
hematopoietic or lymphoid organ development (GO:0048534)	719	31	11.88	+	2.61	2.21e-06	0.0012
heme metabolic process (GO:0042168)	31	7	0.51	+	13.66	2.32e-06	0.00122
cellular biosynthetic process (GO:0044249)	1959	61	32.38	+	1.88	2.94e-06	0.0015
regulation of viral life cycle (GO:1903900)	156	13	2.58	+	5.04	4.21e-06	0.00208
protein metabolic process (GO:0019538)	3486	92	57.62	+	1.6	4.78e-06	0.00229
cellular modified amino acid metabolic process (GO:0006575)	159	13	2.63	+	4.95	5.11e-06	0.00237
myeloid cell development (GO:0061515)	71	9	1.17	+	7.67	6.04e-06	0.00273
immune system development (GO:0002520)	753	31	12.45	+	2.49	7.51e-06	0.0033
mitochondrion disassembly (GO:0061726)	39	7	0.64	+	10.86	8.8e-06	0.00366
autophagy of mitochondrion (GO:0000422)	39	7	0.64	+	10.86	8.8e-06	0.00376
biosynthetic process (GO:0009058)	2109	62	34.86	+	1.78	1.04e-05	0.00412
pigment metabolic process (GO:0042440)	57	8	0.94	+	8.49	1.02e-05	0.00413
cellular protein metabolic process (GO:0044267)	2918	79	48.23	+	1.64	1.19e-05	0.0046
homeostatic process (GO:0042592)	1666	52	27.54	+	1.89	1.5e-05	0.00565
protein K11-linked ubiquitination (GO:0070979)	28	6	0.46	+	12.96	1.62e-05	0.00597
regulation of cell death (GO:0010941)	1679	52	27.75	+	1.87	1.67e-05	0.00601
organic substance biosynthetic process (GO:1901576)	2046	60	33.82	+	1.77	1.74e-05	0.00613
small molecule metabolic process (GO:0044281)	1470	47	24.3	+	1.93	2.04e-05	0.00701
myeloid cell differentiation (GO:0030099)	241	15	3.98	+	3.77	2.14e-05	0.0072
system process (GO:0003008)	2625	19	43.39	-	0.44	2.56e-05	0.00842
macromolecule catabolic process (GO:0009057)	856	32	14.15	+	2.26	3.03e-05	0.00938
iron ion homeostasis (GO:0055072)	88	9	1.45	+	6.19	2.92e-05	0.00943
cellular protein catabolic process (GO:0044257)	592	25	9.78	+	2.56	3.02e-05	0.00953
protein polyubiquitination (GO:0000209)	220	14	3.64	+	3.85	3.19e-05	0.0097
cellular aromatic compound metabolic process (GO:0006725)	2372	66	39.2	+	1.68	4.01e-05	0.0119
regulation of intrinsic apoptotic signaling pathway (GO:2001242)	168	12	2.78	+	4.32	4.11e-05	0.012
regulation of viral process (GO:0050792)	197	13	3.26	+	3.99	4.29e-05	0.0121
actin filament capping (GO:0051693)	34	6	0.56	+	10.68	4.27e-05	0.0123
immune system process (GO:0002376)	2399	66	39.65	+	1.66	4.5e-05	0.0125
regulation of viral genome replication (GO:0045069)	94	9	1.55	+	5.79	4.71e-05	0.0126
proteolysis involved in cellular protein catabolic process (GO:0051603)	571	24	9.44	+	2.54	4.67e-05	0.0127
cellular macromolecule metabolic process (GO:0044260)	4004	98	66.18	+	1.48	5.16e-05	0.0136
protein catabolic process (GO:0030163)	642	26	10.61	+	2.45	5.6e-05	0.014
aromatic compound biosynthetic process (GO:0019438)	688	27	11.37	+	2.37	5.57e-05	0.0142
negative regulation of intrinsic apoptotic signaling pathway (GO:2001243)	96	9	1.59	+	5.67	5.49e-05	0.0142
apoptotic process (GO:0006915)	808	30	13.35	+	2.25	6.27e-05	0.0155
homeostasis of number of cells (GO:0048872)	268	15	4.43	+	3.39	6.76e-05	0.0164
sulfur compound metabolic process (GO:0006790)	269	15	4.45	+	3.37	7.03e-05	0.0168
cellular macromolecule catabolic process (GO:0044265)	767	29	12.68	+	2.29	7.38e-05	0.0174
glutathione metabolic process (GO:0006749)	57	7	0.94	+	7.43	7.95e-05	0.0185
mitochondrial transport (GO:0006839)	181	12	2.99	+	4.01	8.06e-05	0.0185
peptide metabolic process (GO:0006518)	444	20	7.34	+	2.73	8.21e-05	0.0185
macromolecule metabolic process (GO:0043170)	5187	119	85.73	+	1.39	8.78e-05	0.0195
negative regulation of actin filament depolymerization (GO:0030835)	40	6	0.66	+	9.08	9.6e-05	0.0205
heterocycle biosynthetic process (GO:0018130)	673	26	11.12	+	2.34	9.52e-05	0.0206
regulation of symbiotic process (GO:0043903)	215	13	3.55	+	3.66	9.92e-05	0.0209
transition metal ion homeostasis (GO:0055076)	129	10	2.13	+	4.69	9.5e-05	0.0209
organonitrogen compound catabolic process (GO:1901565)	914	32	15.11	+	2.12	0.000101	0.0211
hydrogen peroxide metabolic process (GO:0042743)	41	6	0.68	+	8.85	0.000109	0.0223
response to type I interferon (GO:0034340)	25	5	0.41	+	12.1	0.000113	0.0228
reactive oxygen species metabolic process (GO:0072593)	107	9	1.77	+	5.09	0.000119	0.0238
defense response to virus (GO:0051607)	190	12	3.14	+	3.82	0.000124	0.0245
positive regulation of apoptotic process (GO:0043065)	645	25	10.66	+	2.35	0.000127	0.0247
hydrogen peroxide catabolic process (GO:0042744)	26	5	0.43	+	11.64	0.000133	0.0256
detoxification (GO:0098754)	43	6	0.71	+	8.44	0.000138	0.0262
positive regulation of programmed cell death (GO:0043068)	650	25	10.74	+	2.33	0.000139	0.0262
regulation of apoptotic process (GO:0042981)	1496	45	24.73	+	1.82	0.000144	0.0267
organic cyclic compound metabolic process (GO:1901360)	2585	68	42.73	+	1.59	0.000153	0.0281
programmed cell death (GO:0012501)	848	30	14.02	+	2.14	0.000169	0.0307
cellular detoxification (GO:1990748)	28	5	0.46	+	10.8	0.00018	0.0324
negative regulation of apoptotic signaling pathway (GO:2001234)	232	13	3.83	+	3.39	0.000202	0.0359
protein ubiquitination (GO:0016567)	480	20	7.93	+	2.52	0.000222	0.039
organelle disassembly (GO:1903008)	69	7	1.14	+	6.14	0.000237	0.0407
cellular component biogenesis (GO:0044085)	2241	60	37.04	+	1.62	0.000235	0.0409
regulation of programmed cell death (GO:0043067)	1521	45	25.14	+	1.79	0.000245	0.0416
regulation of cell cycle (GO:0051726)	959	32	15.85	+	2.02	0.00025	0.0421
fat cell differentiation (GO:0045444)	120	9	1.98	+	4.54	0.000266	0.0434
regulation of viral entry into host cell (GO:0046596)	49	6	0.81	+	7.41	0.000263	0.0437
response to virus (GO:0009615)	239	13	3.95	+	3.29	0.000266	0.0438
regulation of apoptotic signaling pathway (GO:2001233)	414	18	6.84	+	2.63	0.000279	0.0445
positive regulation of cell death (GO:0010942)	715	26	11.82	+	2.2	0.000277	0.0446
protein folding (GO:0006457)	150	10	2.48	+	4.03	0.000301	0.0475
response to oxidative stress (GO:0006979)	345	16	5.7	+	2.81	0.000307	0.048
animal organ morphogenesis (GO:0009887)	1022	4	16.89	-	0.24	0.000334	0.0498

## Sheet: Section 4
Section 4. ChIP-Seq high confidence transcriptional target (HCT) intersection analysis of AIWG-P and AIWG-R gene sets
CHIP-SEQ CONSENSOME (± 5 kb from TSS)						AIWG-P				AIWG-R
Re-order	Category	Class	Family	Node	Alias	INT	OR	P	Q	INT	OR	P	Q	DBFM/SPWG	q < 0.05 INT HWG/BMI
181	Transcription factors	BHLH factors	Tal/HEN-like	Tal1	SCL, bHLHa17	78	12.8095	1.88468e-51	2.62725e-48	2	0.524161	0.892927	1		▪
400	Transcription factors	Other transcription factors	Two zinc-finger GATA factor	Gata1	ERYF1, NFE1, GATA-1, NF-E1	70	9.60248	1.92389e-39	1.34095e-36	1	0.230797	0.986358	1		▪
694	Co-nodes	Zinc finger proteins	Zinc finger MIZ-type containing	Zmiz1	RP11-519K18.1, KIAA1224, FLJ13541, hZIMP10, Zimp10, MIZ	21	2.45299	0.000341947	0.0113494	3	0.757515	0.756137	1		▪
197	Transcription factors	BZIP factors	C/EBP	Cebpd	CRP3, CELF, C/EBP-delta, NF-IL6-beta	13	2.91521	0.000968883	0.0232866	2	0.978696	0.608119	1		▪
430	Transcription factors	SMAD/NF1 DBD	Regulatory (R) Smads	Smad1	MADR1, JV4-1	10	3.21565	0.00179264	0.0333192	4	2.88852	0.055193	0.30039		▪
220	Transcription factors	BZIP factors	Small Maf factor	Mafk	P18, NFE2U	16	1.78703	0.0243528	0.182515	4	0.996936	0.571943	1		▪
568	Co-nodes	LIM domain proteins	LIM domain binding	Ldb1	NLI, CLIM2	5	1.18377	0.419593	0.919673	1	0.537653	0.844527	1		▪
195	Transcription factors	BZIP factors	C/EBP	Cebpa	C/EBP-alpha	36	2.62037	1.15472e-06	0.000321935	6	0.921465	0.634281	1	▪
9	Receptors	Nuclear receptors	Estrogen-related receptors	Esrra	ERR1, ERRalpha, NR3B1, ERRa	25	3.17986	1.80706e-06	0.000419839	2	0.533792	0.887044	1	▪
209	Transcription factors	BZIP factors	Jun factor	Jund	AP-1	32	2.69418	2.38489e-06	0.000474934	5	0.891459	0.660413	1	▪
110	Enzymes	Methyltransferases	Histone-lysine N-methyltransferases (KMT)	Kmt2a	TRX1, HRX, ALL-1, HTRX1, CXXC7, MLL1A	25	2.70921	2.3578e-05	0.00252829	3	0.692105	0.806287	1	▪
549	Co-nodes	General transcription factors	TATA-box binding protein	Tbp	TFIID	31	2.4011	2.72263e-05	0.00271096	7	1.17321	0.395385	0.89913	▪
196	Transcription factors	BZIP factors	C/EBP	Cebpb	LAP, CRP2, NFIL6, IL6DBP, C/EBP-beta	30	2.2178	0.00013391	0.00622235	8	1.29603	0.289057	0.764528	▪
203	Transcription factors	BZIP factors	Fos factor	Fos	c-fos, AP-1	24	2.44543	0.000146645	0.00659431	2	0.433353	0.943133	1	▪
158	Transcription factors	BHLH factors	AP-4 family	Tfap4	AP-4, bHLHc41	21	2.3819	0.000490845	0.0152053	6	1.50799	0.21893	0.64469	▪
35	Receptors	Nuclear receptors	Vitamin D receptor	Vdr	NR1I1, PPP1R163	25	2.17214	0.000576977	0.0171129	9	1.75504	0.0835345	0.358765	▪
302	Transcription factors	E2F/FOX	FOXP	Foxp1	QRF1, 12CC4, HSPC215, hFKH1B	24	2.15637	0.000796868	0.0209591	11	2.26102	0.013655	0.121243	▪
421	Transcription factors	Rel Homology Region	NF-kappaB p65 subunit-like factor	Rela	p65	28	2.02015	0.000837742	0.0214229	4	0.619343	0.882932	1	▪
555	Co-nodes	General transcription factors	TATA-box binding protein associated factor	Taf7l	CT40	22	2.22572	0.000860604	0.0214229	8	1.81913	0.0845899	0.360606	▪
190	Transcription factors	BZIP factors	ATF-2-like factors	Atf3		19	2.33761	0.00106789	0.0245262	2	0.531622	0.888377	1	▪
206	Transcription factors	BZIP factors	Fos factor	Fosl2	FRA2, FLJ23306	19	2.34253	0.00104354	0.0245262	2	0.532705	0.887712	1	▪
602	Co-nodes	PHD domain proteins	PHD finger protein	Phf2	KIAA0662, JHDM1E, CENP-35, KDM7C	11	3.05976	0.0015876	0.0313467	4	2.49141	0.0835971	0.358765	▪
435	Transcription factors	STAT domain	STAT factor	Stat3	APRF	24	2.01937	0.0018191	0.0333662	3	0.544072	0.910637	1	▪
23	Receptors	Nuclear receptors	Peroxisome proliferator-activated receptors	Pparg	PPARG1, PPARG2, NR1C3, PPARgamma	25	1.91208	0.00294966	0.0462003	8	1.36658	0.24523	0.694817	▪
301	Transcription factors	E2F/FOX	FOXO	Foxo3	AF6q21, FOXO2	9	3.18271	0.0031559	0.0488566	2	1.55937	0.371546	0.880841	▪
377	Transcription factors	Homeo domain	SATB	Satb1		20	2.06231	0.00322347	0.0488566	9	2.12029	0.0332957	0.224223	▪
509	Co-nodes	Cell cycle, cell division & DNA repair	Spindlin	Spin1	TDRD24	17	2.20545	0.00328233	0.0488566	8	2.37419	0.0247708	0.184143	▪
300	Transcription factors	E2F/FOX	FOXO	Foxo1	FKH1	8	3.34583	0.00392775	0.0542107	1	0.912286	0.667938	1	▪
424	Transcription factors	Runt domain	Core-binding factor subunit	Runx1	PEBP2A2, AMLCR1	25	1.86766	0.00391031	0.0542107	7	1.15986	0.406241	0.91045	▪
118	Enzymes	Methyltransferases	SET domain-containing (SETD)	Setd1a	KIAA0339, Set1, KMT2F	23	1.85214	0.00590243	0.0663548	6	1.07041	0.493865	1	▪
247	Transcription factors	C2H2 Zn finger factors	Kruppel-like	Klf3	BKLF	13	2.06121	0.0148922	0.128511	6	2.17471	0.0659619	0.329573	▪
425	Transcription factors	Runt domain	Core-binding factor subunit	Runx2	AML3, PEBP2A1, PEBP2aA1	20	1.59296	0.0366219	0.234179	12	2.24405	0.0110095	0.103697	▪
60	Enzymes	Dehydrogenases	Oxoglutarate dehydrogenases	Ogdh	E1k, OGDC-E1, OGDH2, KGD1	10	1.97554	0.037633	0.238041	10	4.75486	9.82231e-05	0.00507122	▪
164	Transcription factors	BHLH factors	Hairy-related	Bhlhe40	DEC1, SHARP2, Clast5	17	1.62625	0.043156	0.260431	4	0.852908	0.689601	1	▪
531	Co-nodes	Cohesin complex	Structural maintenance of chromosomes	Smc3	HCAP, BAM, SMC3L1, bamacan	18	1.51861	0.0638684	0.326127	3	0.55901	0.901234	1	▪
12	Receptors	Nuclear receptors	Farnesoid X receptor (FXR)	Nr1h4	FXR, RIP14, HRR1, HRR-1	5	2.39998	0.0648212	0.32658	1	1.07259	0.609061	1	▪
431	Transcription factors	SMAD/NF1 DBD	Regulatory (R) Smads	Smad2	MADR2, JV18-1	19	1.49057	0.0670297	0.331345	10	1.82137	0.0592661	0.312201	▪
290	Transcription factors	E2F/FOX	E2F	E2f3		11	1.67991	0.0749487	0.349164	2	0.682005	0.79069	1	▪
89	Enzymes	Helicases (DNA)	Chromodomain-helicases-DNA binding (CHD)	Chd2	FLJ38614, DKFZp547I1315, DKFZp781D1727, DKFZp686E01200	12	1.61505	0.0810444	0.354916	5	1.53717	0.235499	0.676876	▪
22	Receptors	Nuclear receptors	Peroxisome proliferator-activated receptors	Ppard	NUC1, NUCII, FAAR, NR1C2	8	1.73087	0.102602	0.405694	3	1.47682	0.336983	0.827031	▪
479	Transcription factors	Tryptophan cluster	Nuclear receptor corepressor	Ncor1	N-CoR, hCIT529I10, TRAC1, hN-CoR, KIAA1047, MGC104216, PPP1R109	17	1.36781	0.134882	0.484604	2	0.354556	0.975343	1	▪
604	Co-nodes	PHD domain proteins	PHD finger protein	Phf5a	MGC1346, SF3b14b, INI, bK223H9.2, Rds3, SAP14b, SF3B7	1	7.27851	0.142339	0.495039	0	0	1	1	▪
100	Enzymes	Kinases	c-Jun N-terminal kinases (JNK)	Mapk8	JNK, JNK1, SAPK1	6	1.60171	0.182844	0.581571	0	0	1	1	▪
449	Transcription factors	TEA domain	TEF-1-related factor	Tead1	TEF-1	11	1.33037	0.219213	0.64469	6	1.68175	0.158236	0.535392	▪
47	Enzymes	Acetyltransferases	Nuclear receptor coactivator (NCOA)	Ncoa3	RAC3, AIB1, ACTR, p/CIP, TRAM-1, CAGH16, TNRC16, KAT13B, bHLHe42, SRC-3, SRC3	3	1.86171	0.226155	0.659388	0	0	1	1	▪
659	Co-nodes	Transcriptional coregulators	Inhibitor of DNA binding, HLH protein	Id2	GIG8, bHLHb26	6	1.37339	0.281063	0.756374	3	1.58112	0.300857	0.779544	▪
331	Transcription factors	HMG domain	TCF-7-related	Tcf7l2	TCF-4	5	1.40922	0.289734	0.764528	1	0.638128	0.792107	1	▪
192	Transcription factors	BZIP factors	ATF-4-related factor	Atf4	TAXREB67, CREB-2	6	1.36258	0.286865	0.764528	2	1.03564	0.577866	1	▪
56	Enzymes	Deacetylases	Sirtuins (SIRT)	Sirt1	SIR2L1	8	1.23168	0.332712	0.822341	5	1.79157	0.156924	0.532243	▪
396	Transcription factors	Other transcription factors	Nuclear factor I	Nfix	NF1A	4	1.37145	0.339791	0.831633	4	3.23118	0.0397362	0.244019	▪
31	Receptors	Nuclear receptors	Rev-Erb receptors	Nr1d1	ear-1, hRev, Rev-ErbAalpha, THRA1, REVERBA, REVERBalpha	13	1.15713	0.344348	0.839198	9	1.88954	0.0592217	0.312201	▪
4	Receptors	Nuclear receptors	Androgen receptor	Ar	AIS, NR3C4, SMAX1, HUMARA	7	1.18613	0.3833	0.891888	0	0	1	1	▪
625	Co-nodes	Retinoic acid regulated	Retinoic acid induced	Rai1	DKFZP434A139, SMS, KIAA1820, MGC12824	8	1.10941	0.437427	0.951285	4	1.28111	0.385591	0.891888	▪
149	Transcription factors	ARID domain	ARID4 family	Arid4b	BCAA, BRCAA1, SAP180	3	1.19587	0.462872	0.979125	2	1.84804	0.299306	0.777645	▪
70	Enzymes	Demethylases	Histone-H3-lysine-36 demethylases (KDM)	Kdm5b	RBBP2H1A, PLU-1, CT31, PPP1R98	0	0	1	1	0	0	1	1	▪
576	Co-nodes	Other co-nodes	Activator of transcription and developmental regulator AUTS2	Auts2	KIAA0442, FBRSL2	0	0	1	1	0	0	1	1	▪
111	Enzymes	Methyltransferases	Histone-lysine N-methyltransferases (KMT)	Kmt2b	KIAA0304, MLL2, TRX2, HRX2, WBP7, MLL1B, MLL4, CXXC10	10	0.804534	0.790413	1	16	3.24841	9.78051e-05	0.00507122	▪
515	Co-nodes	Chromatin associated/remodellers	Microspherule protein	Mcrs1	ICP22BP, MSP58, P78, MCRS2, INO80Q	6	0.878832	0.677103	1	3	1.01604	0.569092	1	▪
587	Co-nodes	Other co-nodes	Methyl-CpG binding protein	Mecp2		4	0.369749	0.993792	1	0	0	1	1	▪
2	Receptors	Catalytic receptors	NOD-like receptors	Nlrp3	AGTAVPRL, AII, AVP, FCAS, FCU, NALP3, PYPAF1, MWS, CLR1.1	0	0	1	1	0	0	1	1	▪
119	Enzymes	Methyltransferases	SET domain-containing (SETD)	Setd2	HYPB, HIF-1, KIAA1732, FLJ23184, KMT3A	0	0	1	1	0	0	1	1	▪
379	Transcription factors	Homeo domain	Short stature homeobox	Shox2	SHOT, OG12X, OG12	0	0	1	1	0	0	1	1	▪
58	Enzymes	Deacetylases	Sirtuins (SIRT)	Sirt7		0	0	1	1	0	0	1	1	▪
33	Receptors	Nuclear receptors	Thyroid hormone receptors	Thra	EAR-7.1/EAR-7.2, THRA3, AR7, ERBA, NR1A1	0	0	1	1	0	0	1	1	▪
536	Co-nodes	Cytoskeleton components & regulators	Troponin	Tnni2	FSSV, DA2B	0	0	1	1	0	0	1	1	▪
696	Co-nodes	Zinc finger proteins	Zinc finger MYND-type containing	Zmynd8	RACK7	1	0.413682	0.910413	1	2	1.95503	0.277577	0.751344	▪
631	Co-nodes	RNA binding & RB motif proteins	Negative elongation factor complex member	Nelfa	NELF-A	39	4.01173	8.62212e-12	4.00641e-09	3	0.619662	0.85995	1
207	Transcription factors	BZIP factors	Jun factor	Jun	c-Jun, AP-1	39	3.32551	1.32031e-09	4.60128e-07	4	0.69644	0.822867	1
113	Enzymes	Methyltransferases	Histone-lysine N-methyltransferases (KMT)	Kmt2d	ALR, MLL4, CAGL114	32	2.59822	4.79072e-06	0.00075468	13	2.37782	0.0054645	0.0624386
573	Co-nodes	Nuclear proteins	Nuclear respiratory factor	Nrf1	EWG, ALPHA-PAL	31	2.64016	4.8724e-06	0.00075468	10	1.88013	0.0503156	0.28056
481	Transcription factors	Tryptophan cluster	REST corepressor	Rcor1	COREST, KIAA0071	26	2.87272	6.42515e-06	0.000895666	5	1.18853	0.417173	0.917253
544	Co-nodes	General transcription factors	General transcription factor IIB	Gtf2b	TFIIB	25	2.82299	1.24155e-05	0.00157339	4	0.967656	0.594828	1
583	Co-nodes	Other co-nodes	Down-regulator of transcription	Dr1	NC2-BETA, NC2B, NCB2	32	2.44998	1.43685e-05	0.00166914	4	0.645835	0.863141	1
401	Transcription factors	Other transcription factors	Two zinc-finger GATA factor	Gata2	NFE1B	28	2.48616	3.52453e-05	0.0030903	2	0.37314	0.968935	1
215	Transcription factors	BZIP factors	NF-E2-like factor	Nfe2	NF-E2	8	7.16943	3.54697e-05	0.0030903	0	0	1	1
547	Co-nodes	General transcription factors	General transcription factor IIIC subunit	Gtf3c1	TFIIIC220	27	2.50379	4.23494e-05	0.00343215	6	1.20822	0.384698	0.891888
632	Co-nodes	RNA binding & RB motif proteins	Negative elongation factor complex member	Nelfb	KIAA1182, NELF-B	21	2.86854	4.52309e-05	0.00343215	5	1.49257	0.253247	0.711747
634	Co-nodes	RNA binding & RB motif proteins	RNA binding fox-1 homolog	Rbfox2	HNRBP2, FOX-2, HRNBP2	27	2.48815	4.67797e-05	0.00343215	3	0.586934	0.882784	1
677	Co-nodes	Transcriptional coregulators	SPT5 homolog, DSIF elongation factor subunit	Supt5	Supt5	23	2.69587	5.09473e-05	0.00355103	3	0.753166	0.759482	1
73	Enzymes	Demethylases	Histone-H3-lysine-36 demethylases (KDM)	Kdm6b	KIAA0346	22	2.74031	5.78613e-05	0.0036663	4	1.07828	0.511799	1
633	Co-nodes	RNA binding & RB motif proteins	Negative elongation factor complex member	Nelfe	RD, D6S45, NELF-E, RDP	25	2.55883	5.61455e-05	0.0036663	3	0.655033	0.834159	1
269	Transcription factors	C2H2 Zn finger factors	YY1-like	Yy1	NF-E1, DELTA, UCRBP, YIN-YANG-1, INO80S	25	2.53253	6.55357e-05	0.00397203	5	1.09765	0.483048	1
205	Transcription factors	BZIP factors	Fos factor	Fosl1	fra-1	24	2.57954	6.86061e-05	0.00398487	5	1.16755	0.431647	0.940181
15	Receptors	Nuclear receptors	Glucocorticoid receptor	Nr3c1	GR	31	2.24421	8.71395e-05	0.0048589	3	0.457294	0.957031	1
487	Co-nodes	Bromodomain	Bromodomain containing	Brd2	KIAA9001, RING3, D6S113E, NAT, FSRG1	24	2.48412	0.000117518	0.00585072	2	0.439977	0.939873	1
373	Transcription factors	Homeo domain	Pbx/knotted homeobox	Pknox1	PREP1	24	2.46678	0.000129758	0.00622235	6	1.35227	0.293746	0.767173
468	Transcription factors	Tryptophan cluster	Interferon-regulatory	Irf1	MAR	13	3.584	0.000153263	0.00667652	0	0	1	1
275	Transcription factors	C2H2 Zn finger factors	ZNF219-like	Zfp217	Zfp217	21	2.60317	0.00016183	0.00683609	6	1.64394	0.169731	0.557445
248	Transcription factors	C2H2 Zn finger factors	Kruppel-like	Klf4	EZF, GKLF	28	2.24524	0.000177241	0.00726688	11	1.98924	0.0302156	0.210866
553	Co-nodes	General transcription factors	TATA-box binding protein associated factor	Taf2	TAFII150, CIF150	25	2.31668	0.00023774	0.00882566	6	1.21751	0.378131	0.888248
324	Transcription factors	HMG domain	Group E	Sox9	SRA1	23	2.39957	0.000253392	0.00905715	7	1.62035	0.154061	0.525087
554	Co-nodes	General transcription factors	TATA-box binding protein associated factor	Taf3	TAF140, TAFII140	21	2.47263	0.000309644	0.0107911	5	1.29282	0.351642	0.851974
157	Transcription factors	BHLH factors	AP-2 family	Tfap2c	AP2-GAMMA, ERF1, TFAP2G, hAP-2g	28	2.15919	0.000319266	0.010855	11	1.91473	0.0377781	0.238041
410	Transcription factors	Paired box	PAX-4/6	Pax6	D11S812E, AN, WAGR	22	2.34315	0.000455415	0.0144284	6	1.41212	0.262349	0.724187
645	Co-nodes	Transcriptional coregulators	ASXL transcriptional regulator	Asxl1	KIAA0978	21	2.36816	0.000526611	0.0159586	7	1.76355	0.114061	0.434428
261	Transcription factors	C2H2 Zn finger factors	Sp1-like	Sp1		23	2.21419	0.000719268	0.0200111	5	1.05375	0.517817	1
475	Transcription factors	Tryptophan cluster	Interferon-regulatory	Irf9		17	2.56347	0.000732113	0.0200111	1	0.323895	0.953744	1
271	Transcription factors	C2H2 Zn finger factors	YY1-like	Zfp42	REX1, ZNF754	19	2.41887	0.000731361	0.0200111	2	0.549482	0.8773	1
208	Transcription factors	BZIP factors	Jun factor	Junb		20	2.34395	0.000785457	0.0209591	2	0.504905	0.904428	1
436	Transcription factors	STAT domain	STAT factor	Stat4		15	2.70762	0.000856603	0.0214229	3	1.18837	0.466654	0.98563
172	Transcription factors	BHLH factors	Myogenic transcription factor	Myod1	PUM, MYOD, bHLHc1	23	2.17472	0.000901141	0.0220384	2	0.404841	0.956256	1
10	Receptors	Nuclear receptors	Estrogen-related receptors	Esrrb	ERR2, ERRbeta, NR3B2, ERRb	21	2.23067	0.00107324	0.0245262	1	0.226743	0.987352	1
648	Co-nodes	Transcriptional coregulators	CBFA2/RUNX1 partner transcriptional co-repressor	Cbfa2t3	MTGR2, ZMYND4, MTG16, RUNX1T3, ETO2	19	2.32782	0.00111806	0.0251384	2	0.52947	0.889695	1
41	Enzymes	Acetyltransferases	Lysine acetyltransferases (KAT)	Kat2a	GCN5, PCAF-b	19	2.28475	0.00136955	0.029036	8	2.18342	0.0372702	0.237236
660	Co-nodes	Transcriptional coregulators	Interferon regulatory factor binding protein	Irf2bp2	IRF-2BP2	6	5.3507	0.00137473	0.029036	1	1.90805	0.412466	0.91382
383	Transcription factors	Homeo domain	TGIF	Tgif1		19	2.28475	0.00136955	0.029036	3	0.786239	0.734081	1
398	Transcription factors	Other transcription factors	Single GATA-type zinc-finger	Mta2	MTA1-L1	23	2.09322	0.00144072	0.0299756	12	2.5281	0.0046607	0.0575527
521	Co-nodes	Chromatin associated/remodellers	SWI/SNF related, matrix associated, actin dependent regulator of chromatin	Smarca4	hSNF2b, BRG1, BAF190, SNF2, SWI2, SNF2-BETA, SNF2LB, FLJ39786	29	1.90571	0.00158576	0.0313467	10	1.47115	0.159459	0.536922
542	Co-nodes	General transcription factors	B-TFIID TATA-box binding protein associated factor	Btaf1	TAFII170, TAF172, MOT1, TAF-172, TAF(II)170	25	1.99086	0.00179227	0.0333192	4	0.68993	0.828194	1
435.5	Transcription factors	STAT domain	STAT factor	Stat1		17	1.75	0.002	0.035	3	0.507614	0.9	1
666	Co-nodes	Transcriptional coregulators	Mediator complex subunit	Med24	TRAP100, KIAA0130, DRIP100, CRSP100, MED5	21	2.09692	0.00217215	0.0383289	5	1.10132	0.480229	1
462	Transcription factors	Tryptophan cluster	Ets-like	Erg	erg-3, p55	25	1.95596	0.00223413	0.0389298	10	1.77325	0.0678502	0.33261
38	Enzymes	Acetyltransferases	CBP/p300	Ep300	p300, KAT3B	28	1.87105	0.00238287	0.0403946	11	1.66369	0.0811108	0.354916
294	Transcription factors	E2F/FOX	FOXF	Foxf1	FREAC1	21	2.07917	0.00238849	0.0403946	6	1.32085	0.311661	0.79863
168	Transcription factors	BHLH factors	Myc/Max factor	Max	bHLHd4, bHLHd5, bHLHd6, bHLHd7, bHLHd8	23	1.99935	0.00248657	0.0412653	10	1.98249	0.0379089	0.238041
213	Transcription factors	BZIP factors	NF-E2-like factor	Bach1	BACH-1, BTBD24	12	2.69405	0.00274288	0.0444602	1	0.488221	0.870982	1
280	Transcription factors	C2H2 Zn finger factors	ZNF76-like	Zfp143	Zfp143	12	2.68377	0.00282463	0.045259	4	2.00312	0.147569	0.507928
67	Enzymes	Demethylases	Histone-H3-lysine-36 demethylases (KDM)	Kdm4c	GASC1, KIAA0780, TDRD14C	26	1.88902	0.00290015	0.045941	8	1.29444	0.290126	0.764528
469	Transcription factors	Tryptophan cluster	Interferon-regulatory	Irf2		7	3.85361	0.00328245	0.0488566	0	0	1	1
678	Co-nodes	Transcriptional coregulators	SPT6 homolog, histone chaperone and transcription elongation factor	Supt6	Supt6	10	2.94148	0.00329449	0.0488566	2	1.29626	0.46039	0.97833
646	Co-nodes	Transcriptional coregulators	BCL6 corepressor	Bcor	FLJ20285, KIAA1575	13	2.49525	0.00351676	0.0510663	3	1.27535	0.422403	0.922931
465	Transcription factors	Tryptophan cluster	Ets-like	Fli1	SIC-1, EWSR2	24	1.91126	0.00351272	0.0510663	8	1.42742	0.212528	0.636118
434	Transcription factors	STAT domain	STAT factor	Stat2	STAT113	19	2.07902	0.00367399	0.0527994	2	0.474557	0.921717	1
225	Transcription factors	C2H2 Zn finger factors	B-cell lymphoma 13 (BCL13)	Bcl11b	CTIP-2, CTIP2, hRIT1-alpha	22	1.95699	0.00382485	0.0542107	12	2.48202	0.0053385	0.0620156
628	Co-nodes	Ribonucleoproteins	Heterogeneous nuclear ribonucleoprotein	Hnrnpu	SAF-A, FLJ37978, FLJ30202	10	2.86945	0.00388815	0.0542107	3	1.91899	0.212411	0.636118
664	Co-nodes	Transcriptional coregulators	Mediator complex subunit	Med12	CAGH45, HOPA, OPA1, TRAP230, KIAA0192, OKS, ARC240, Kto	23	1.91885	0.00398523	0.0543598	10	1.90407	0.0470757	0.27243
674	Co-nodes	Transcriptional coregulators	Sin3A associated protein	Sap130	FLJ12761	20	2.01937	0.00401654	0.0543598	7	1.59005	0.164266	0.546973
227	Transcription factors	C2H2 Zn finger factors	BCL6 factor	Bcl6	ZBTB27, LAZ3, BCL5, BCL6A	17	2.15272	0.00412357	0.0552718	2	0.551797	0.875847	1
641	Co-nodes	Stress response factors	Host cell factor	Hcfc1	HCF-1, HCF1, CFF, VCAF, MGC70925, PPP1R89	21	1.97483	0.00417678	0.0554517	8	1.70096	0.111429	0.429934
516	Co-nodes	Chromatin associated/remodellers	MSL complex subunit	Msl1	hMSL1, MSL-1, DKFZp686P24239	5	5.06206	0.00424545	0.0558317	0	0	1	1
52	Enzymes	Deacetylases	Histone deacetylases (HDAC)	Hdac1	HD1, GON-10, KDAC1	21	1.96845	0.00432282	0.0561516	10	2.15292	0.0238817	0.181795
570	Co-nodes	Membrane proteins	Transmembrane protein	Tmem131	CC28, YR-23, RW1, KIAA0257, PRO1048	15	2.26141	0.00439062	0.0561516	1	0.327129	0.952334	1
643	Co-nodes	Transcriptional coregulators	AF4/FMR2	Aff3	MLLT2-like	14	2.32707	0.00455326	0.0574232	6	2.26554	0.056646	0.303932
586	Co-nodes	Other co-nodes	Menin	Men1		18	2.07331	0.00469036	0.0575527	3	0.757515	0.756137	1
610	Co-nodes	Polycomb group (PcG) proteins	Elongin BC and polycomb repressive complex associated protein	Epop	LOC100170841, PRR28	21	1.95268	0.00470661	0.0575527	1	0.199323	0.992998	1
455	Transcription factors	Tryptophan cluster	Elf-1-like	Elf1		16	2.1765	0.00475084	0.0575884	2	0.594298	0.84861	1
152	Transcription factors	BHLH factors	Achaete-Scute-like factor	Ascl2	ASH2, HASH2, bHLHa45	20	1.98487	0.00479568	0.0576308	10	2.28702	0.0167498	0.137269
490	Co-nodes	Bromodomain	Bromodomain containing	Brd9	FLJ13441	16	2.15636	0.0051599	0.0609568	10	3.14911	0.00210181	0.0375631
88	Enzymes	Helicases (DNA)	Chromodomain-helicases-DNA binding (CHD)	Chd1		11	2.5921	0.00525384	0.061545	1	0.514743	0.856773	1
355	Transcription factors	Homeo domain	MEIS	Meis1		23	1.86773	0.00538402	0.0620275	11	2.05522	0.0248342	0.184143
114	Enzymes	Methyltransferases	Methyltransferase-like (METTL)	Mettl3	Spo8, M6A, MT-A70	23	1.8599	0.00563829	0.0639006	6	1.07481	0.490049	1
569	Co-nodes	LIM domain proteins	LIM domain only	Lmo2	TTG2, RHOM2, RBTN2	19	1.97493	0.00611295	0.0681716	3	0.682459	0.8136	1
218	Transcription factors	BZIP factors	Small Maf factor	Maff	hMafF	13	2.31999	0.00621579	0.0682786	1	0.389099	0.922977	1
391	Transcription factors	MADS box	Responders to external signals	Srf	MCM1	22	1.87085	0.0062205	0.0682786	3	0.554208	0.904295	1
460	Transcription factors	Tryptophan cluster	Elk-like	Etv5	ERM	16	2.09806	0.00656212	0.0709115	11	3.40055	0.000726378	0.0200111
30	Receptors	Nuclear receptors	Retinoid X receptors	Rxra	NR2B1	26	1.75622	0.00694439	0.0738004	6	0.890793	0.665156	1
335	Transcription factors	Homeo domain	ADNP	Adnp	KIAA0784, ADNP1	7	3.32276	0.00698828	0.0738004	1	1.03944	0.620488	1
369	Transcription factors	Homeo domain	ONECUT	Onecut2	OC-2	17	2.03323	0.00695964	0.0738004	5	1.33701	0.326967	0.818297
325	Transcription factors	HMG domain	Group F	Sox17		5	4.44719	0.00704983	0.0738907	1	1.93538	0.408103	0.912064
274	Transcription factors	C2H2 Zn finger factors	ZNF148-like	Zfp281	Zfp281	23	1.81901	0.00716822	0.0745709	16	3.02842	0.000208431	0.00830151
112	Enzymes	Methyltransferases	Histone-lysine N-methyltransferases (KMT)	Kmt2c	KIAA1506, HALR	22	1.84376	0.00725209	0.0748846	6	1.11759	0.454042	0.969272
77	Enzymes	Dioxygenases	Ten-eleven translocation (TET)	Tet2	FLJ20032	21	1.86302	0.00764849	0.078397	6	1.18648	0.400461	0.903931
312	Transcription factors	Heteromeric CCAAT binding	Heteromeric CCAAT-binding factor	Nfya	HAP2, CBF-B, NF-YA	9	2.72227	0.00815755	0.082532	1	0.663509	0.779354	1
106	Enzymes	Methyltransferases	ASH like methyltransferase	Ash2l	ASH2L2, ASH2, Bre2	20	1.88183	0.00817032	0.082532	9	1.93785	0.0524067	0.287618
282	Transcription factors	C2H2 Zn finger factors	ZNF99-like	Zbtb16	PLZF	11	2.40767	0.00869753	0.0872256	1	0.479397	0.875709	1
415	Transcription factors	Rel Homology Region	M	Rbpj	SUH, IGKJRB, RBPJK, KBF2, RBP-J, CBF1	20	1.86367	0.00897863	0.0894015	7	1.46981	0.212101	0.636118
404	Transcription factors	Other transcription factors	Two zinc-finger GATA factor	Gata6		7	3.09667	0.00989768	0.0971654	0	0	1	1
167	Transcription factors	BHLH factors	Mad-like factor	Mxi1	MXD2, MAD2, MXI, bHLHc11	19	1.87737	0.00989777	0.0971654	3	0.649587	0.83819	1
303	Transcription factors	E2F/FOX	FOXP	Foxp3	JM2, XPID, AIID, PIDX, DIETER, SCURFIN	18	1.89998	0.0105469	0.100701	6	1.42471	0.256179	0.715206
358	Transcription factors	Homeo domain	NK-2.2	Nkx2-2	NKX2.2	13	2.1675	0.0103564	0.100701	5	1.88701	0.135399	0.485209
529	Co-nodes	Cohesin complex	Stromal antigen	Stag2	SA-2, SCC3B, SA2	20	1.83416	0.0104686	0.100701	4	0.808062	0.728059	1
120	Enzymes	Methyltransferases	SET domain-containing (SETD)	Setdb1	KG1T, KIAA0067, ESET, KMT1E, TDRD21	9	2.60118	0.010639	0.10089	3	1.94665	0.206715	0.634637
92	Enzymes	Helicases (DNA)	Chromodomain-helicases-DNA binding (CHD)	Chd8	KIAA1564, DUPLIN	14	2.07821	0.0111738	0.104539	4	1.32899	0.360609	0.865213
202	Transcription factors	BZIP factors	CREB-like factor	Creb1		23	1.74029	0.0114068	0.105305	10	1.7297	0.0767091	0.350473
37	Enzymes	Acetyltransferases	CBP/p300	Crebbp	RTS, CBP, KAT3A	22	1.76426	0.0113728	0.105305	14	2.65537	0.00159657	0.0313467
403	Transcription factors	Other transcription factors	Two zinc-finger GATA factor	Gata4		23	1.73572	0.0117177	0.106761	4	0.659916	0.852224	1
363	Transcription factors	Homeo domain	Oct-1/2-like (POU2 )	Pou2f1	2020-10-01	16	1.95684	0.0118444	0.107215	4	1.08938	0.504015	1
693	Co-nodes	Zinc finger proteins	Zinc finger CCCH-type containing	Zc3h11a	KIAA0663	12	2.20328	0.0119232	0.107232	2	0.8116	0.706535	1
78	Enzymes	Dioxygenases	Ten-eleven translocation (TET)	Tet3	MGC22014, hCG_40738	16	1.93644	0.0129093	0.115356	3	0.802229	0.721862	1
242	Transcription factors	C2H2 Zn finger factors	Hypermethylated in Cancer protein	Hic2	KIAA1020, HRG22, ZBTB30, ZNF907	4	4.59537	0.0139522	0.123098	0	0	1	1
376	Transcription factors	Homeo domain	Prospero homeobox	Prox1		12	2.14244	0.0144363	0.125776	1	0.391409	0.921815	1
102	Enzymes	Kinases	Cyclin-dependent kinases (CDK)	Cdk9	PITALRE, C-2k, TAK	13	2.05568	0.0151826	0.129052	1	0.346113	0.943776	1
606	Co-nodes	PHD domain proteins	PHD finger protein	Phf8	ZNF422, KIAA1111, JHDM1F, KDM7B	18	1.82358	0.0151355	0.129052	4	0.898226	0.651355	1
229	Transcription factors	C2H2 Zn finger factors	CTCF-like	Ctcfl	dJ579F20.2, BORIS, CT27	19	1.78866	0.0153694	0.129848	4	0.832541	0.707019	1
464	Transcription factors	Tryptophan cluster	Ets-like	Ets2		18	1.80445	0.0165581	0.136692	6	1.35457	0.292474	0.767173
579	Co-nodes	Other co-nodes	CTR9 homolog, Paf1/RNA polymerase II complex component	Ctr9	KIAA0155, TSBP, p150TSP	7	2.78102	0.0165718	0.136692	2	1.77504	0.315539	0.804133
342	Transcription factors	Homeo domain	HOP Homeobox	Hopx	LAGY, HOP, OB1, NECC1, SMAP31	14	1.97245	0.0165328	0.136692	1	0.307897	0.960496	1
687	Co-nodes	WD repeat proteins	WD repeat domain	Wdr5	SWD3, CFAP89	17	1.83305	0.0170077	0.137842	2	0.471973	0.923134	1
558	Co-nodes	General transcription factors	Transcription elongation factor	Tcea1	SII, TF2S, TFIIS	6	3.03764	0.0176815	0.142474	2	2.26643	0.225962	0.659388
231	Transcription factors	C2H2 Zn finger factors	Early growth response (EGR)	Egr2		16	1.85887	0.0179376	0.143707	7	1.8576	0.0939135	0.388473
454	Transcription factors	Tryptophan cluster	EHF-like	Elf5		17	1.80265	0.0194868	0.154344	0	0	1	1
381	Transcription factors	Homeo domain	SIX1-like factor	Six2		16	1.82594	0.0206403	0.161644	5	1.28283	0.357466	0.859151
169	Transcription factors	BHLH factors	Myc/Max factor	Myc	c-Myc, bHLHe39, MYCC	24	1.61794	0.0210721	0.164103	10	1.53784	0.132064	0.478176
18	Receptors	Nuclear receptors	Liver X receptors	Nr1h2	NER, NER-I, RIP15, LXR-b, LXRb	17	1.77663	0.0219155	0.167859	7	1.66648	0.13977	0.49202
445	Transcription factors	T Box factors	TBrain-related factor	Tbx21	TBLYM, T-bet	16	1.79048	0.0239959	0.181795	6	1.52232	0.213104	0.636118
173	Transcription factors	BHLH factors	Myogenic transcription factor	Myog	bHLHc3	17	1.75441	0.0242243	0.182515	3	0.683651	0.812698	1
13	Receptors	Nuclear receptors	Fushi tarazu F1-like receptors	Nr5a1	FTZ1, SF-1, ELP, AD4BP, hSF-1, SF1	5	3.15239	0.0255054	0.18712	0	0	1	1
557	Co-nodes	General transcription factors	TATA-box binding protein like	Tbpl1	TLP, STUD, TRF2, TLF	13	1.90523	0.0256384	0.18712	5	1.66305	0.192256	0.602259
69	Enzymes	Demethylases	Histone-H3-lysine-36 demethylases (KDM)	Kdm5a		17	1.72359	0.0278362	0.201055	2	0.444504	0.937602	1
217	Transcription factors	BZIP factors	NF-E2-like factor	Nfe2l2	NRF2	10	2.08161	0.0281645	0.202378	3	1.40466	0.365036	0.873179
262	Transcription factors	C2H2 Zn finger factors	Sp1-like	Sp3	SPR-2	19	1.66367	0.0286151	0.204561	11	2.25079	0.0140598	0.123267
1	Receptors	Catalytic receptors	Fibroblast growth factor receptors	Fgfr1	H2, H3, H4, H5, CEK, FLG, BFGFR, N-SAM, CD331	20	1.6338	0.0296545	0.210775	3	0.537263	0.914803	1
514	Co-nodes	Chromatin associated/remodellers	INO80 complex ATPase subunit	Ino80	KIAA1259, hINO80, INO80A	17	1.70857	0.0297867	0.210775	6	1.36383	0.2874	0.764528
155	Transcription factors	BHLH factors	Ahr-like family	Npas3	MOP6, PASD6, bHLHe12	13	1.8583	0.0302533	0.210866	5	1.62282	0.205053	0.631002
672	Co-nodes	Transcriptional coregulators	SIN3 transcription regulator	Sin3a	KIAA0700, DKFZP434K2235	21	1.60564	0.0308879	0.214218	12	2.1464	0.0149345	0.128511
94	Enzymes	Helicases (DNA)	Helicase, lymphoid-specific	Hells	PASG, SMARCA6, LSH, Nbla10143	5	2.96057	0.0318631	0.218804	3	4.06653	0.0414102	0.250982
528	Co-nodes	Cohesin complex	Stromal antigen	Stag1	SA-1, SCC3A, SA1	18	1.65754	0.0332305	0.224223	3	0.609	0.867513	1
560	Co-nodes	Inhibitory proteins	Inhibitor of growth	Ing1	p33ING1, p33ING1b, p24ING1c, p33, p47, p47ING1a	1	58.1301	0.0335408	0.224788	0	0	1	1
178	Transcription factors	BHLH factors	Neurogenin-Atonal like	Olig2	RACK17, OLIGO2, bHLHe19	19	1.62892	0.0339937	0.226733	8	1.56629	0.153044	0.524187
394	Transcription factors	Other transcription factors	Nuclear factor I	Nfib	NFI-RED, NFIB2, NFIB3	19	1.62649	0.0344047	0.228382	12	2.41988	0.00643106	0.0700383
165	Transcription factors	BHLH factors	Hairy-related	Bhlhe41	DEC2, SHARP-1, SHARP1	7	2.36275	0.0347478	0.229566	0	0	1	1
313	Transcription factors	Heteromeric CCAAT binding	Heteromeric CCAAT-binding factor	Nfyb	CBF-A, HAP3, NF-YB	5	2.87313	0.0353817	0.231559	1	1.27609	0.546587	1
125	Enzymes	Other enzymes	Recombination activating	Rag2		17	1.66784	0.0357889	0.23313	8	1.80389	0.0876354	0.370353
91	Enzymes	Helicases (DNA)	Chromodomain-helicases-DNA binding (CHD)	Chd7	KIAA1416, FLJ20357, FLJ20361	5	2.84511	0.0366058	0.234179	0	0	1	1
591	Co-nodes	Other co-nodes	Nibrin	Nbn	ATV, AT-V2, AT-V1	2	7.29791	0.036515	0.234179	0	0	1	1
19	Receptors	Nuclear receptors	Liver X receptors	Nr1h3	LXR-a, RLD-1, LXRa	10	1.98906	0.0362581	0.234179	2	0.887453	0.660152	1
456	Transcription factors	Tryptophan cluster	Elf-1-like	Elf4	MEF, ELFR	14	1.75105	0.0380909	0.238111	4	1.12405	0.480356	1
489	Co-nodes	Bromodomain	Bromodomain containing	Brd4	HUNKI, MCAP, CAP, HUNK1	22	1.54595	0.0388522	0.241565	14	2.32985	0.00485748	0.0578746
423	Transcription factors	Runt domain	Core-binding factor subunit	Cbfb	PEBP2B	18	1.62373	0.0389901	0.241565	8	1.65365	0.124532	0.462265
365	Transcription factors	Homeo domain	Oct-3/4-like (POU5 )	Pou5f1	OCT3, Oct4, MGC22487	23	1.52826	0.0393279	0.24258	11	1.68668	0.0755937	0.349164
344	Transcription factors	Homeo domain	HOX4	Hoxb4		12	1.82313	0.0406074	0.248275	6	2.0961	0.0754214	0.349164
234	Transcription factors	C2H2 Zn finger factors	GFI1 factor	Gfi1b	ZNF163B	11	1.87808	0.0408083	0.248414	3	1.15078	0.487296	1
109	Enzymes	Methyltransferases	Euchromatic histone-lysine N-methyltransferases (EHMT)	Ehmt2	G9A, Em:AF134726.3, NG36/G9a, KMT1C	5	2.68774	0.0444938	0.265061	1	1.19668	0.569507	1
466	Transcription factors	Tryptophan cluster	Ets-like	Gabpa	E4TF1A, NFT2, NRF2, E4TF1-60, NRF2A	14	1.71032	0.044471	0.265061	2	0.540408	0.882959	1
185	Transcription factors	BHLH factors	Twist-like factor	Ptf1a	PTF1-p48, bHLHa29, p48	15	1.67737	0.0442511	0.265061	0	0	1	1
663	Co-nodes	Transcriptional coregulators	Mediator complex subunit	Med1	PBP, TRAP220, RB18A, DRIP230, CRSP200, CRSP1	21	1.53388	0.0453684	0.26685	5	0.811194	0.735844	1
24	Receptors	Nuclear receptors	Progesterone receptor	Pgr	PR, NR3C3	18	1.58391	0.0470396	0.27243	6	1.19184	0.396521	0.900244
432	Transcription factors	SMAD/NF1 DBD	Regulatory (R) Smads	Smad3	JV15-2, HsT17436	19	1.56348	0.0469475	0.27243	9	1.70534	0.0949701	0.38962
517	Co-nodes	Chromatin associated/remodellers	MSL complex subunit	Msl2	FLJ10546, KIAA1585, msl-2	8	2.06124	0.0482088	0.276802	2	1.1565	0.519247	1
426	Transcription factors	Runt domain	Core-binding factor subunit	Runx3	AML2, PEBP2A3	14	1.68888	0.0482518	0.276802	2	0.533792	0.887044	1
228	Transcription factors	C2H2 Zn finger factors	CTCF-like	Ctcf	FAP108, CFAP108	23	1.49001	0.0489477	0.278502	8	1.17015	0.384794	0.891888
57	Enzymes	Deacetylases	Sirtuins (SIRT)	Sirt6		5	2.61544	0.0487904	0.278502	1	1.16558	0.578974	1
501	Co-nodes	Cell cycle, cell division & DNA repair	Non-SMC condensin complex subunits	Ncapg	FLJ12450, hCAP-G, CAP-G, YCG1	1	29.1113	0.0498879	0.280419	0	0	1	1
372	Transcription factors	Homeo domain	PBX	Pbx1		12	1.76291	0.0495484	0.280419	3	0.98829	0.587443	1
671	Co-nodes	Transcriptional coregulators	RB transcriptional corepressor	Rb1	RB, PPP1R130	1	29.1113	0.0498879	0.280419	0	0	1	1
650	Co-nodes	Transcriptional coregulators	Chromobox	Cbx2	MGC10561	6	2.33001	0.051053	0.282412	0	0	1	1
680	Co-nodes	Transcriptional coregulators	TLE	Tle3	ESG, ESG3, KIAA1547, HsT18976, GRG3	15	1.64232	0.050982	0.282412	3	0.730771	0.776706	1
29	Receptors	Nuclear receptors	Retinoic acid-related orphan receptors	Rorc	RZRG, RORG, NR1F3, TOR	9	1.93071	0.0523601	0.287618	0	0	1	1
441	Transcription factors	T Box factors	Brachyury-related	Tbx19	dj747L4.1, TPIT	8	1.99922	0.0553803	0.30039	1	0.555624	0.834973	1
36	Receptors	Other receptors	Notch receptors	Notch1		13	1.68353	0.0562972	0.303932	6	1.78218	0.131577	0.477651
530	Co-nodes	Cohesin complex	Structural maintenance of chromosomes	Smc1a	DXS423E, KIAA0178, SB1.8, Smcb	21	1.49186	0.0566874	0.303932	6	0.954235	0.601829	1
470	Transcription factors	Tryptophan cluster	Interferon-regulatory	Irf3		10	1.82069	0.0579364	0.308257	0	0	1	1
61	Enzymes	Demethylases	Histone-H3-lysine-36 demethylases (KDM)	Kdm1a	KIAA0601, BHC110, LSD1	21	1.48079	0.0600935	0.3149	6	0.947273	0.608667	1
562	Co-nodes	Interacting proteins	PAX interacting protein	Paxip1	CAGF29, CAGF28, TNRC2, PTIP	7	2.07418	0.0603145	0.3149	0	0	1	1
162	Transcription factors	BHLH factors	E2A-related factor	Tcf3	E2A, ITF1, MGC129647, MGC129648, bHLHb21, VDIR, E47, p75	20	1.49118	0.0616294	0.31819	9	1.54101	0.145528	0.503968
216	Transcription factors	BZIP factors	NF-E2-like factor	Nfe2l1	NRF1, LCR-F1, FLJ00380	3	3.43761	0.0632907	0.325562	1	2.558	0.328814	0.818327
380	Transcription factors	Homeo domain	SIX1-like factor	Six1		1	19.4109	0.0659593	0.329573	0	0	1	1
292	Transcription factors	E2F/FOX	E2F	E2f6	E2F-6	6	2.1708	0.0664106	0.329983	1	0.80782	0.711635	1
83	Enzymes	E3 ubiquitin ligases	Tripartite motif-containing (TRIM)	Trim33	TIF1GAMMA, FLJ11429, KIAA1113, TIFGAMMA, RFG7, TF1G, TIF1G, PTC7	15	1.57634	0.0665173	0.329983	5	1.18853	0.417173	0.917253
243	Transcription factors	C2H2 Zn finger factors	Ikaros	Ikzf1	hIk-1, LyF-1, Hs.54452, IKAROS, PPP1R92	17	1.5246	0.0680013	0.33261	7	1.43357	0.229107	0.662605
656	Co-nodes	Transcriptional coregulators	Elongin	Elob	SIII	3	3.3076	0.0690413	0.334179	0	0	1	1
298	Transcription factors	E2F/FOX	FOXK	Foxk1	IMAGE:5164497	3	3.3076	0.0690413	0.334179	2	5.05087	0.0638629	0.326127
574	Co-nodes	Nucleoproteins	Transcription termination factor	Ttf1		13	1.62165	0.0702125	0.338672	7	2.02061	0.0674983	0.332483
667	Co-nodes	Transcriptional coregulators	Mediator complex subunit	Med26	CRSP70	15	1.55923	0.071252	0.341324	4	0.933336	0.622404	1
6	Receptors	Nuclear receptors	DAX-like receptors	Nr0b1	DAX1, AHCH	9	1.81015	0.0711654	0.341324	3	1.3665	0.380989	0.889895
585	Co-nodes	Other co-nodes	HEXIM P-TEFb complex subunit	Hexim1	CLP-1, HIS1, MAQ1, EDG1	16	1.53413	0.0716124	0.341876	7	1.5377	0.183573	0.581592
98	Enzymes	Helicases (RNA)	DEAD box (DDX)	Ddx21	RH-II/GU, GURDB	16	1.53157	0.0723919	0.344418	8	1.76829	0.0952039	0.38962
524	Co-nodes	Chromatin associated/remodellers	SWI/SNF related, matrix associated, actin dependent regulator of chromatin	Smarcc1	BAF155, SRG3, Rsc8, CRACC1	3	3.18704	0.0750195	0.349164	0	0	1	1
541	Co-nodes	F box domain	F-box protein	Fbxo21	FBX21, KIAA0875	5	2.28696	0.0756955	0.349164	0	0	1	1
296	Transcription factors	E2F/FOX	FOXH	Foxh1	FAST1	18	1.48146	0.0758944	0.349164	9	1.71262	0.0931988	0.386664
184	Transcription factors	BHLH factors	Twist-like factor	Hand2	dHand, Thing2, Hed, bHLHa26	16	1.52394	0.0747643	0.349164	7	1.52763	0.187545	0.591302
104	Enzymes	Kinases	RAF kinases	Raf1	Raf-1, c-Raf, CRAF	3	3.18704	0.0750195	0.349164	0	0	1	1
389	Transcription factors	MADS box	Myocyte enhancer factor 2	Mef2c		16	1.51638	0.0771876	0.350473	6	1.29293	0.32846	0.818327
7	Receptors	Nuclear receptors	DAX-like receptors	Nr0b2	SHP	3	3.12999	0.0780918	0.350473	0	0	1	1
522	Co-nodes	Chromatin associated/remodellers	SWI/SNF related, matrix associated, actin dependent regulator of chromatin	Smarca5	hSNF2H, hISWI, ISWI	12	1.62644	0.0780271	0.350473	6	1.87317	0.111614	0.429934
264	Transcription factors	C2H2 Zn finger factors	Sp1-like	Sp9	ZNF990	18	1.47508	0.0781636	0.350473	8	1.50431	0.177216	0.567906
277	Transcription factors	C2H2 Zn finger factors	ZNF362-like	Zfp384	Zfp384	20	1.44763	0.0767392	0.350473	11	1.85706	0.0449724	0.265642
581	Co-nodes	Other co-nodes	Double homeobox B-like	Duxbl1	Duxbl1	8	1.84086	0.0794631	0.352776	3	1.56882	0.304866	0.784101
44	Enzymes	Acetyltransferases	Lysine acetyltransferases (KAT)	Kat8	MOF, FLJ14040, hMOF, ZC2HC8	10	1.70282	0.0808442	0.354916	3	1.1541	0.485435	1
532	Co-nodes	Critical region genes	DiGeorge syndrome critical region gene	Dgcr8	DGCRK6, Gy1, pasha	3	3.07494	0.0812183	0.354916	0	0	1	1
566	Co-nodes	Interacting proteins	TERF2 interacting protein	Terf2ip	RAP1	1	14.5644	0.0817595	0.356165	0	0	1	1
132	Enzymes	Regulatory factors	Dpy-30 histone methyltransferase complex regulatory subunit	Dpy30	Saf19, HDPY-30, Cps25	11	1.64512	0.0834603	0.358765	7	2.44142	0.0301104	0.210866
21	Receptors	Nuclear receptors	Peroxisome proliferator-activated receptors	Ppara	hPPAR, NR1C1	16	1.49659	0.0839007	0.358765	2	0.412608	0.952834	1
527	Co-nodes	Cohesin complex	REC8 meiotic recombination protein	Rec8	Rec8p, kleisin-alpha	14	1.5434	0.0838571	0.358765	4	0.993182	0.574842	1
46	Enzymes	Acetyltransferases	Nuclear receptor coactivator (NCOA)	Ncoa2	TIF2, GRIP1, NCoA-2, KAT13C, bHLHe75	13	1.56734	0.0852117	0.36215	7	1.95373	0.0771996	0.350473
334	Transcription factors	HMG domain	WHSC1-related	Ssrp1	FACT80	10	1.67326	0.087939	0.370353	2	0.749662	0.746175	1
156	Transcription factors	BHLH factors	AP-2 family	Tfap2a	AP-2	14	1.52874	0.0886371	0.372169	9	2.30436	0.0213725	0.165518
293	Transcription factors	E2F/FOX	FOXA	Foxa3		2	4.16719	0.0910497	0.378876	0	0	1	1
368	Transcription factors	Homeo domain	ONECUT	Onecut1	HNF-6	11	1.60358	0.0949108	0.38962	1	0.323096	0.95409	1
240	Transcription factors	C2H2 Zn finger factors	Gli-like	Zic2	HPE5	18	1.43191	0.0953086	0.38962	12	2.25961	0.0104924	0.100701
281	Transcription factors	C2H2 Zn finger factors	ZNF99-like	Wt1	WAGR, WIT-2, AWT1, NPHS4	9	1.69268	0.0964332	0.391918	3	1.27942	0.42045	0.920105
438	Transcription factors	STAT domain	STAT factor	Stat5b		12	1.5604	0.0972249	0.393987	8	2.43788	0.021683	0.166995
8	Receptors	Nuclear receptors	Estrogen receptors	Esr1	NR3A1, Era, ER-alpha	19	1.40728	0.0999391	0.401485	6	1.00201	0.555919	1
495	Co-nodes	Cell cycle, cell division & DNA repair	Cell division cycle	Cdc73	parafibromin, FIHP	6	1.93053	0.100502	0.402584	4	2.98348	0.0502584	0.28056
443	Transcription factors	T Box factors	TBrain-related factor	Eomes	TBR2	3	2.7814	0.101066	0.402637	1	2.0847	0.385802	0.891888
429	Transcription factors	SMAD/NF1 DBD	Co-activating (Co) Smads	Smad4	DPC4	17	1.43462	0.101092	0.402637	11	2.1881	0.0168386	0.137269
439	Transcription factors	STAT domain	STAT factor	Stat6	D12S1644, IL-4-STAT	12	1.54297	0.103024	0.405694	2	0.573526	0.86204	1
76	Enzymes	Dioxygenases	Ten-eleven translocation (TET)	Tet1	LCX, KIAA1676, bA119F7.1	18	1.4161	0.102426	0.405694	10	1.83379	0.0572373	0.305704
341	Transcription factors	Homeo domain	HNF1-like factor	Hnf1b	LFB3, VHNF1, HNF1beta, MODY5	7	1.80681	0.103458	0.406253	2	1.16657	0.514696	1
189	Transcription factors	BZIP factors	ATF-2-like factors	Atf2	TREB7, CRE-BP1, HB16	8	1.71169	0.10732	0.419059	2	0.964544	0.615906	1
691	Co-nodes	Zinc finger proteins	Zinc finger and SCAN domain containing	Zscan4c	Zscan4c	5	2.03143	0.109146	0.424998	0	0	1	1
32	Receptors	Nuclear receptors	Rev-Erb receptors	Nr1d2	BD73, RVR, EAR-1r, HZF2, Hs.37288, REVERBB, REVERBbeta	3	2.6546	0.111647	0.429934	0	0	1	1
278	Transcription factors	C2H2 Zn finger factors	ZNF37A-like	Wiz	ZNF803	16	1.42885	0.111332	0.429934	6	1.21939	0.376817	0.887303
337	Transcription factors	Homeo domain	CUX	Cux2	KIAA0293, CDP2	1	9.70593	0.112565	0.432273	0	0	1	1
681	Co-nodes	Transcriptional coregulators	Transducin beta like	Tbl1x	EBI	7	1.75989	0.114046	0.434428	5	2.93121	0.0324539	0.220686
697				Qk	Qk	9	1.61395	0.1184	0.447291	3	1.22098	0.449502	0.965479
310	Transcription factors	Heat shock factors	HSF	Hsf1	HSTF1	4	2.18506	0.11936	0.449697	0	0	1	1
252	Transcription factors	C2H2 Zn finger factors	MAZ-like	Maz	ZF87, Pur-1, Zif87, ZNF801	14	1.44357	0.122044	0.458568	12	2.97407	0.00131857	0.029036
621	Co-nodes	PR domain	PR/SET domain	Prdm15		17	1.3894	0.122968	0.460799	6	1.11285	0.457929	0.976075
191	Transcription factors	BZIP factors	ATF-2-like factors	Atf7	ATFA	2	3.43131	0.123602	0.461933	0	0	1	1
461	Transcription factors	Tryptophan cluster	Ets-like	Erf	PE-2, PE2	14	1.43839	0.124421	0.462265	10	2.42979	0.0115906	0.106298
273	Transcription factors	C2H2 Zn finger factors	ZBTB1-like factor	Zbtb2	KIAA1483, ZNF437, bA351K16.2	9	1.59415	0.124686	0.462265	4	1.62296	0.240835	0.686553
188	Transcription factors	BHLH factors	USF factor	Usf2	FIP, bHLHb12	16	1.39397	0.128551	0.472823	3	0.581657	0.88635	1
654	Co-nodes	Transcriptional coregulators	CREB regulated transcription coactivator	Crtc2	TORC2	6	1.78232	0.131081	0.477093	0	0	1	1
339	Transcription factors	Homeo domain	DLX	Dlx3		4	2.10591	0.131031	0.477093	1	1.18613	0.572686	1
409	Transcription factors	Paired box	PAX-3/7	Pax7	Hup1	18	1.36151	0.13095	0.477093	9	1.57551	0.133035	0.480441
317	Transcription factors	HMG domain	Group B	Sox3		3	2.46726	0.130163	0.477093	2	3.78521	0.102975	0.405694
327	Transcription factors	HMG domain	PBRM1-related	Pbrm1	BAF180, PB1	8	1.61609	0.134443	0.484271	3	1.38055	0.375015	0.886052
402	Transcription factors	Other transcription factors	Two zinc-finger GATA factor	Gata3	HDR	15	1.39475	0.136804	0.488568	3	0.622632	0.857823	1
386	Transcription factors	Homeo domain	Visual system homeobox (VSX)	Vsx2	RET1	4	2.06844	0.137037	0.488568	1	1.16558	0.578974	1
249	Transcription factors	C2H2 Zn finger factors	Kruppel-like	Klf5	IKLF, CKLF	11	1.48347	0.137556	0.489166	7	2.20396	0.0470987	0.27243
384	Transcription factors	Homeo domain	TGIF	Tgif2		5	1.87422	0.138201	0.49021	1	0.843421	0.696245	1
63	Enzymes	Demethylases	Histone-H3-lysine-36 demethylases (KDM)	Kdm2b	PCCX2, CXXC2, Fbl10, JHDM1B	16	1.37506	0.13888	0.491367	6	1.17414	0.409649	0.912064
62	Enzymes	Demethylases	Histone-H3-lysine-36 demethylases (KDM)	Kdm2a	KIAA1004, FBL11, LILINA, DKFZP434M1735, FBL7, FLJ00115, CXXC8, JHDM1A	9	1.55132	0.139466	0.49202	8	3.27683	0.00438604	0.0561516
567	Co-nodes	Junction proteins	Catenin	Ctnnb1	beta-catenin, armadillo	6	1.73784	0.142163	0.495039	0	0	1	1
219	Transcription factors	BZIP factors	Small Maf factor	Mafg	MGC13090, MGC20149	1	7.27851	0.142339	0.495039	0	0	1	1
251	Transcription factors	C2H2 Zn finger factors	Kruppel-like	Klf9		3	2.33518	0.145695	0.503968	0	0	1	1
556	Co-nodes	General transcription factors	TATA-box binding protein associated factor	Taf9b	TAFII31L, DN-7, DN7, TFIID-31	2	3.06958	0.146619	0.505906	0	0	1	1
86	Enzymes	Glycosyltransferases	O-linked N-acetylglucosamine (GlcNAc) transferases	Ogt	O-GLCNAC, HRNT1, MGC22921, FLJ23071, OGT1	2	2.99075	0.152503	0.523619	0	0	1	1
639	Co-nodes	Sterile alpha domain	Scm like with four mbt domains	Sfmbt1	RU1, DKFZp434L243, SFMBT	3	2.27435	0.153679	0.52507	2	3.49297	0.11717	0.443845
80	Enzymes	E3 ubiquitin ligases	Deltex (DTX)	E4f1	E4F	1	6.47103	0.15685	0.532243	0	0	1	1
406	Transcription factors	p53 domain	p53-related factor	Trp63	Trp63	11	1.43631	0.15899	0.53664	5	1.49927	0.250494	0.706489
474	Transcription factors	Tryptophan cluster	Interferon-regulatory	Irf8	IRF-8, ICSBP	13	1.38677	0.160997	0.540794	2	0.475424	0.921239	1
182	Transcription factors	BHLH factors	TFE3-like factor	Mitf	MI, bHLHe32	4	1.93102	0.162118	0.543253	1	1.09	0.60322	1
54	Enzymes	Deacetylases	Histone deacetylases (HDAC)	Hdac3	RPD3, HD3, RPD3-2, KDAC3	16	1.3348	0.163451	0.546403	4	0.748779	0.778965	1
473	Transcription factors	Tryptophan cluster	Interferon-regulatory	Irf7		2	2.84464	0.164406	0.546973	0	0	1	1
304	Transcription factors	Fork head / winged helix factors	Regulatory factor X (RFX)	Rfx1	EF-C	11	1.42017	0.167032	0.553071	4	1.17635	0.446547	0.960628
129	Enzymes	Recombinases	DNA meiotic recombinases	Dmc1	LIM15	16	1.32701	0.168625	0.555706	6	1.13366	0.441043	0.953223
626	Co-nodes	Ribonucleoproteins	Heterogeneous nuclear ribonucleoprotein	Hnrnpk	CSBP, TUNP	1	5.82383	0.171117	0.557445	0	0	1	1
399	Transcription factors	Other transcription factors	Single GATA-type zinc-finger	Trps1	LGCR, GC79	1	5.82383	0.171117	0.557445	0	0	1	1
39	Enzymes	Acetyltransferases	Chromodomain Y like	Cdyl	DKFZP586C1622, CDYL1	4	1.88408	0.171927	0.557445	2	2.15801	0.242221	0.689016
291	Transcription factors	E2F/FOX	E2F	E2f4	E2F-4	11	1.41066	0.171952	0.557445	4	1.16859	0.45142	0.966635
171	Transcription factors	BHLH factors	Myogenic transcription factor	Myf5	bHLHc2	12	1.38768	0.17187	0.557445	1	0.256394	0.979173	1
179	Transcription factors	BHLH factors	SREBP factor	Srebf1	SREBP1, bHLHd1, SREBP-1c, SREBP1a	15	1.33808	0.170254	0.557445	9	1.87783	0.0610108	0.317347
212	Transcription factors	BZIP factors	Large Maf factor	Mafb		7	1.55704	0.174829	0.564148	0	0	1	1
357	Transcription factors	Homeo domain	NK-2.1	Nkx2-1	TTF-1, TTF1	7	1.55107	0.177062	0.567906	3	1.52144	0.320919	0.808971
14	Receptors	Nuclear receptors	Fushi tarazu F1-like receptors	Nr5a2	FTZ-F1beta, hB1F, LRH-1, FTZ-F1, hB1F-2, B1F2, LRH1	6	1.61662	0.177833	0.568577	1	0.606215	0.808455	1
299	Transcription factors	E2F/FOX	FOXL	Foxl2	BPES1	9	1.45153	0.181044	0.577516	10	3.90329	0.000445968	0.0144284
194	Transcription factors	BZIP factors	B-ATF-related factor	Batf3	JUNDM1, SNFT, JDP1	6	1.59436	0.18537	0.585955	1	0.598053	0.812687	1
405	Transcription factors	p53 domain	p53-related factor	Trp53	Trp53	6	1.58708	0.18791	0.591302	2	1.20323	0.498548	1
613	Co-nodes	Polycomb group (PcG) proteins	Polycomb group ring finger	Pcgf1	NSPC1, RNF68, MGC10882	14	1.32198	0.190671	0.598637	3	0.634797	0.849034	1
448	Transcription factors	T Box factors	TBX2-related (TBX)	Tbx5		15	1.30536	0.192746	0.60244	9	1.83238	0.0685129	0.33394
361	Transcription factors	Homeo domain	NK-4	Nkx2-5	CSX1, NKX2.5, NKX4-1	9	1.42363	0.194702	0.605836	6	2.2163	0.061509	0.31819
214	Transcription factors	BZIP factors	NF-E2-like factor	Bach2	BTBD25	9	1.41973	0.196689	0.610655	3	1.07636	0.530945	1
463	Transcription factors	Tryptophan cluster	Ets-like	Ets1	FLJ10768, ETS-1	15	1.29742	0.198583	0.615166	10	2.03943	0.0324463	0.220686
496	Co-nodes	Cell cycle, cell division & DNA repair	Geminin DNA replication inhibitor	Gmnn	Gem	3	1.98911	0.199773	0.616114	0	0	1	1
223	Transcription factors	BZIP factors	XBP-1-related	Xbp1		11	1.36197	0.199337	0.616114	5	1.42263	0.283995	0.761324
624	Co-nodes	Receptor associated factors	Glutamate receptor interacting protein	Grip1		2	2.42896	0.207145	0.634637	0	0	1	1
582	Co-nodes	Other co-nodes	Double PHD fingers	Dpf2	ubi-d4, BAF45d	3	1.9233	0.212875	0.636118	0	0	1	1
315	Transcription factors	HMG domain	Further Sox-related	Bbx	MDS001, HSPC339, HBP2	1	4.47957	0.212487	0.636118	0	0	1	1
160	Transcription factors	BHLH factors	Arnt-like factors	Clock	KIAA0334, KAT13D, bHLHe8	12	1.32099	0.213103	0.636118	6	1.52522	0.211945	0.636118
478	Transcription factors	Tryptophan cluster	Myb-like	Mybl1	AMYB, A-myb	5	1.60458	0.210893	0.636118	2	1.46593	0.400175	0.903931
614	Co-nodes	Polycomb group (PcG) proteins	Polycomb group ring finger	Pcgf2	MEL-18	7	1.46139	0.214364	0.638512	2	0.947413	0.625472	1
87	Enzymes	Helicases (DNA)	ATRX chromatin remodeler	Atrx	XH2, XNP	12	1.31846	0.214836	0.638552	6	1.52232	0.213104	0.636118
393	Transcription factors	Other transcription factors	Nuclear factor I	Nfia	NFI-L, KIAA1439	10	1.35459	0.217594	0.64264	10	3.26064	0.00164731	0.0318937
382	Transcription factors	Homeo domain	SIX4-like factor	Six4	AREC3	12	1.3084	0.221825	0.650998	13	3.4659	0.000219545	0.00850126
259	Transcription factors	C2H2 Zn finger factors	Sal-like	Sall4	dJ1112F19.1, ZNF797	9	1.37087	0.223272	0.653868	2	0.68733	0.787161	1
289	Transcription factors	E2F/FOX	E2F	E2f1	RBP3	7	1.43544	0.226576	0.659388	0	0	1	1
412	Transcription factors	Rel Homology Region	Early B-Cell Factor-related factor	Ebf2	FLJ11500, COE2	16	1.24686	0.230834	0.666218	11	2.03003	0.0267629	0.19431
418	Transcription factors	Rel Homology Region	NFAT-related factor	Nfatc1	NF-ATC, NFATc, NFAT2	2	2.19957	0.238324	0.680785	0	0	1	1
230	Transcription factors	C2H2 Zn finger factors	Early growth response (EGR)	Egr1	TIS8, G0S30, NGFI-A, KROX-24, ZIF-268, AT225, ZNF225	4	1.63235	0.238171	0.680785	2	1.87367	0.293881	0.767173
135	Enzymes	Regulatory factors	G protein pathway suppressor	Gps2		9	1.34592	0.238128	0.680785	2	0.675031	0.795316	1
161	Transcription factors	BHLH factors	E2A-related factor	Tcf12	HEB, HTF4, HsT17266, bHLHb20, p64	17	1.22526	0.242688	0.689016	7	1.15547	0.409859	0.912064
239	Transcription factors	C2H2 Zn finger factors	Gli-like	Zic1	ZIC, ZNF201	2	2.11933	0.250869	0.706489	0	0	1	1
53	Enzymes	Deacetylases	Histone deacetylases (HDAC)	Hdac2	RPD3, YAF1, KDAC2	16	1.21999	0.255611	0.715206	10	1.79222	0.064326	0.32658
397	Transcription factors	Other transcription factors	PR/SET domain	Prdm1	PRDI-BF1	4	1.57684	0.25653	0.715206	0	0	1	1
343	Transcription factors	Homeo domain	HOX1	Hoxb1		9	1.30844	0.262151	0.724187	0	0	1	1
133	Enzymes	Regulatory factors	Elongation factors for RNA polymerase II	Ell2	MRCCAT1	1	3.42505	0.264462	0.72714	0	0	1	1
427	Transcription factors	SAND domain	AIRE	Aire	PGA1, APS1	11	1.26614	0.265157	0.727615	5	1.32371	0.334208	0.824576
166	Transcription factors	BHLH factors	Hairy-related	Hes1	FLJ20408, HES-1, bHLHb39	5	1.45899	0.267041	0.729913	4	2.72907	0.0648943	0.32658
662	Co-nodes	Transcriptional coregulators	Lin-9 DREAM MuvB core complex component	Lin9	TGS	3	1.69832	0.266825	0.729913	2	2.6169	0.183149	0.581571
684	Co-nodes	Ubiquitin & ubiquitin like	Small ubiquitin like modifier	Sumo1	PIC1, GMP1, SMT3C, SUMO-1, SMT3H3, OFC10	10	1.27055	0.274594	0.747624	5	1.46637	0.264334	0.72714
314	Transcription factors	Heteromeric CCAAT binding	Heteromeric CCAAT-binding factor	Nfyc	CBF-C, NF-YC	3	1.66582	0.275987	0.749952	0	0	1	1
459	Transcription factors	Tryptophan cluster	Elk-like	Elk4	SAP1	1	3.23462	0.276912	0.751003	0	0	1	1
183	Transcription factors	BHLH factors	TFE3-like factor	Tfe3	TFEA, bHLHe33	4	1.51499	0.278915	0.753502	0	0	1	1
491	Co-nodes	BTB domain containing	Nucleus accumbens associated	Nacc1	NAC1, NAC-1, BEND8, BTBD30	10	1.26214	0.280963	0.756374	10	3.03813	0.00269304	0.0441658
493	Co-nodes	Cell cycle, cell division & DNA repair	Cell cycle checkpoint proteins (RAD)	Rad23b	HHR23B, P58, HR23B	13	1.21824	0.28378	0.761324	10	2.22719	0.0196071	0.15442
222	Transcription factors	BZIP factors	UTF	Utf1		16	1.19107	0.284631	0.761565	7	1.19769	0.376098	0.887108
187	Transcription factors	BHLH factors	USF factor	Usf1	UEF, MLTFI, bHLHb11	6	1.35725	0.289776	0.764528	0	0	1	1
139	Enzymes	Regulatory factors	Protein phosphatase 1 regulatory subunits	Ell	Men, ELL1, PPP1R68	1	3.06425	0.289152	0.764528	0	0	1	1
446	Transcription factors	T Box factors	TBX2-related (TBX)	Tbx3	TBX3-ISO, XHL	13	1.21026	0.291172	0.765837	1	0.20638	0.991726	1
480	Transcription factors	Tryptophan cluster	Nuclear receptor corepressor	Ncor2	SMRT, SMRTE, TRAC-1, CTG26, TNRC14	14	1.19859	0.293267	0.767173	8	1.59678	0.142404	0.495039
457	Transcription factors	Tryptophan cluster	Elk-like	Elk1		5	1.3889	0.299566	0.777645	4	2.59866	0.0744361	0.349164
276	Transcription factors	C2H2 Zn finger factors	ZNF24-like factor	Zkscan1	KOX18, PHZ-37, ZSCAN33	5	1.3889	0.299566	0.777645	4	2.59866	0.0744361	0.349164
500	Co-nodes	Cell cycle, cell division & DNA repair	Non-SMC condensin complex subunits	Ncapd3	hCAP-D3, CAP-D3, hHCP-6, KIAA0056, FLJ42888, hcp-6	9	1.25136	0.302962	0.78209	9	3.00118	0.00457244	0.0574232
477	Transcription factors	Tryptophan cluster	Myb-like	Myb	c-myb	7	1.29701	0.304117	0.783621	4	1.7162	0.212769	0.636118
366	Transcription factors	Homeo domain	Oct-6-like (POU3 )	Pou3f1	OCT6, SCIP	3	1.56121	0.308257	0.791362	1	1.18613	0.572686	1
126	Enzymes	Peptidases	BRCA1 associated proteins	Bap1	hucep-6, KIAA0272, UCHL2	4	1.43078	0.313014	0.799159	2	1.64509	0.347729	0.845958
272	Transcription factors	C2H2 Zn finger factors	ZBTB17	Zbtb17	MIZ1, pHZ-67	5	1.36272	0.312756	0.799159	4	2.54985	0.0784416	0.350473
513	Co-nodes	Chromatin associated/remodellers	Chromatin assembly factor subunit	Chaf1b	CAF1P60, CAF-1, CAF1, CAF1A, MPP7, MPHOSPH7	4	1.42199	0.316829	0.805949	3	2.48242	0.126806	0.467639
159	Transcription factors	BHLH factors	Arnt-like factors	Arntl	MOP3, JAP3, BMAL1, PASD3, bHLHe5	11	1.20308	0.318108	0.807728	6	1.52232	0.213104	0.636118
211	Transcription factors	BZIP factors	Large Maf factor	Mafa	RIPE3b1, hMafA	2	1.76527	0.319795	0.808003	0	0	1	1
193	Transcription factors	BZIP factors	B-ATF-related factor	Batf	B-ATF, SFA-2, BATF1	13	1.17558	0.325103	0.818015	8	1.6929	0.113558	0.434428
25	Receptors	Nuclear receptors	Retinoic acid receptors	Rara	RAR, NR1B1	9	1.22171	0.326267	0.818015	3	0.92828	0.628803	1
85	Enzymes	Glycosylases	Thymine DNA glycosylases	Tdg		9	1.22171	0.326267	0.818015	2	0.61372	0.835901	1
483	Transcription factors	Tryptophan cluster	Spi-like	Spi1	PU.1, SPI-A, OF, SFPI1, SPI-1	18	1.14002	0.329704	0.818327	4	0.566455	0.918831	1
134	Enzymes	Regulatory factors	Elongation factors for RNA polymerase II	Ell3	FLJ22637	4	1.39627	0.328298	0.818327	1	0.793459	0.717992	1
371	Transcription factors	Homeo domain	Orthodenticle homeobox	Otx2		15	1.15627	0.329914	0.818327	9	1.62464	0.117081	0.443845
505	Co-nodes	Cell cycle, cell division & DNA repair	Nucleosome assembly protein like	Nap1l1	NRP, NAP1, NAP1L, MGC8688, MGC23410	2	1.7132	0.332207	0.822341	0	0	1	1
589	Co-nodes	Other co-nodes	Myb like, SWIRM and MPN domains	Mysm1	KIAA1915	1	2.53098	0.336079	0.826267	0	0	1	1
210	Transcription factors	BZIP factors	Large Maf factor	Maf	c-MAF	6	1.27239	0.340051	0.831633	2	0.968044	0.61397	1
508	Co-nodes	Cell cycle, cell division & DNA repair	Replication timing regulatory factor	Rif1	FLJ12870, FLJ10599	3	1.46892	0.34065	0.831639	0	0	1	1
519	Co-nodes	Chromatin associated/remodellers	RB binding protein, chromatin remodeling factor	Rbbp5	RBQ3, SWD1	6	1.25392	0.352035	0.851974	6	2.9751	0.0190304	0.151591
174	Transcription factors	BHLH factors	Neurogenin-Atonal like	Atoh1	HATH1, MATH-1, Math1, bHLHa14	3	1.43261	0.354512	0.856134	0	0	1	1
669	Co-nodes	Transcriptional coregulators	Methyl-CpG binding domain protein	Mbd3		15	1.13457	0.354982	0.856134	6	1.03927	0.521554	1
333	Transcription factors	HMG domain	UBF-related	Ubtf	UBF, NOR-90, UBF1, UBF2	7	1.22219	0.355758	0.856523	1	0.393747	0.920635	1
148	Transcription factors	ARID domain	ARID3 family	Arid3a	BRIGHT	6	1.23157	0.367061	0.873179	4	1.91094	0.165542	0.549443
692	Co-nodes	Zinc finger proteins	Zinc finger CCCH-type containing	Zc3h10	FLJ14451	4	1.31682	0.366641	0.873179	4	3.10243	0.0448232	0.265642
450	Transcription factors	TEA domain	TEF-1-related factor	Tead2	TEF-4, ETF, TEF4	1	2.23858	0.369234	0.876853	0	0	1	1
467	Transcription factors	Tryptophan cluster	ETV6-like	Etv6	TEL	4	1.30199	0.374307	0.885882	2	1.49859	0.389831	0.89366
619	Co-nodes	PR domain	PR/SET domain	Prdm13	PFM10	8	1.17489	0.378493	0.888248	6	2.06937	0.0789781	0.351743
26	Receptors	Nuclear receptors	Retinoic acid receptors	Rarb	HAP, NR1B2, RRB2	2	1.5323	0.38111	0.889895	0	0	1	1
233	Transcription factors	C2H2 Zn finger factors	GFI1 factor	Gfi1	GFI1A, GFI-1	14	1.11586	0.383839	0.891888	6	1.09886	0.469552	0.987264
353	Transcription factors	Homeo domain	Lhx-6-like factor	Lhx6	LHX6.1	2	1.51233	0.387122	0.891979	0	0	1	1
28	Receptors	Nuclear receptors	Retinoic acid-related orphan receptors	Rora	RZRA, ROR1, ROR2, ROR3, NR1F1	3	1.35448	0.386687	0.891979	0	0	1	1
48	Enzymes	Acyltransferases	Acetyl-CoA (ACAA)	Acaa2	DSAEC	1	2.0786	0.390415	0.89366	0	0	1	1
66	Enzymes	Demethylases	Histone-H3-lysine-36 demethylases (KDM)	Kdm4a	KIAA0677, JHDM3A, TDRD14A	4	1.27331	0.389615	0.89366	2	1.46593	0.400175	0.903931
595	Co-nodes	Other co-nodes	POU class homeobox associating factor	Pou2af1	OBF1, BOB1	7	1.17917	0.388821	0.89366	7	2.80777	0.0157664	0.1324
20	Receptors	Nuclear receptors	NGFBI-like (NR4A) receptors	Nr4a1	TR3, N10, NAK-1, NGFIB, NUR77	13	1.11507	0.391322	0.894267	4	0.779071	0.753015	1
255	Transcription factors	C2H2 Zn finger factors	OVOL-factor	Ovol2	bA504H3.3, HOVO2, CHED	1	2.00685	0.400738	0.903931	0	0	1	1
622	Co-nodes	PR domain	PR/SET domain	Prdm16	MEL1, PFM13, KIAA1675, MGC166915, KMT8F	12	1.11057	0.40338	0.908419	1	0.206049	0.991788	1
605	Co-nodes	PHD domain proteins	PHD finger protein	Phf6	KIAA1823, MGC14797, CENP-31	10	1.12312	0.405432	0.91045	4	1.03001	0.546868	1
416	Transcription factors	Rel Homology Region	M	Rbpjl	RBP-L, SUH, SUHL	6	1.17698	0.406208	0.91045	0	0	1	1
245	Transcription factors	C2H2 Zn finger factors	Ikaros	Ikzf3	Aiolos	1	1.93988	0.410887	0.912064	0	0	1	1
150	Transcription factors	ARID domain	JARID2	Jarid2		10	1.11871	0.409978	0.912064	0	0	1	1
507	Co-nodes	Cell cycle, cell division & DNA repair	Replication protein	Rpa2		1	1.93988	0.410887	0.912064	0	0	1	1
90	Enzymes	Helicases (DNA)	Chromodomain-helicases-DNA binding (CHD)	Chd4	Mi-2b, Mi2-BETA	16	1.08357	0.414247	0.915152	11	1.76577	0.0593495	0.312201
256	Transcription factors	C2H2 Zn finger factors	PLAG Zinc Finger	Plagl1	ZAC, LOT1	5	1.18377	0.419593	0.919673	2	1.08611	0.552468	1
592	Co-nodes	Other co-nodes	NIPBL cohesin loading factor	Nipbl	IDN3, DKFZp434L1319, FLJ11203, FLJ12597, FLJ13354, FLJ13648, Scc2	14	1.07776	0.431417	0.940181	6	1.06179	0.50147	1
237	Transcription factors	C2H2 Zn finger factors	Gli-like	Gli3	PAP-A, PAPA, PAPA1, PAPB, ACLS, PPDIV	13	1.07428	0.440811	0.953223	3	0.55901	0.901234	1
472	Transcription factors	Tryptophan cluster	Interferon-regulatory	Irf5		9	1.09665	0.441054	0.953223	2	0.551797	0.875847	1
437	Transcription factors	STAT domain	STAT factor	Stat5a	MGF	14	1.06753	0.444766	0.959759	6	1.05182	0.510293	1
407	Transcription factors	Paired box	PAX-2-like factors (partial homeobox)	Pax5	BSAP	4	1.17606	0.446393	0.960628	0	0	1	1
565	Co-nodes	Interacting proteins	RING1 and YY1 binding protein	Rybp	YEAF1, AAP1, DEDAF	8	1.0961	0.450188	0.965479	3	0.941485	0.619514	1
16	Receptors	Nuclear receptors	Hepatocyte nuclear factor-4 receptors	Hnf4a	NR2A1, HNF4	12	1.06861	0.452924	0.968368	1	0.198397	0.993156	1
644	Co-nodes	Transcriptional coregulators	AF4/FMR2	Aff4	AF5Q31, MCEF	2	1.29318	0.462654	0.979125	1	1.48737	0.493305	1
180	Transcription factors	BHLH factors	Tal/HEN-like	Lyl1	bHLHa18	2	1.29318	0.462654	0.979125	0	0	1	1
609	Co-nodes	Polycomb group (PcG) proteins	Chromobox	Cbx7		7	1.08656	0.468502	0.986544	0	0	1	1
244	Transcription factors	C2H2 Zn finger factors	Ikaros	Ikzf2	Helios	2	1.27891	0.46824	0.986544	3	4.56532	0.0312617	0.215737
686	Co-nodes	WD repeat proteins	WD repeat domain	Wdr11	KIAA1351, FLJ10506, WDR15, HH14, DR11, SRI1	6	1.09473	0.471838	0.990575	4	1.69993	0.217382	0.64264
151	Transcription factors	BHLH factors	Achaete-Scute-like factor	Ascl1	ASH1, HASH1, bHLHa46	12	1.05047	0.475531	0.996827	6	1.21564	0.379444	0.888983
72	Enzymes	Demethylases	Histone-H3-lysine-36 demethylases (KDM)	Kdm6a		5	0.736132	0.805858	1	4	1.38048	0.335611	0.826267
683	Co-nodes	Tripartite motif containing	PML nuclear body scaffold	Pml	MYL, TRIM19, RNF71	0	0	1	1	0	0	1	1
471	Transcription factors	Tryptophan cluster	Interferon-regulatory	Irf4	LSIRF	10	0.77442	0.825108	1	7	1.27566	0.319955	0.808003
548	Co-nodes	General transcription factors	General transcription factor IIIC subunit	Gtf3c2	KIAA0011, TFIIIC110	0	0	1	1	0	0	1	1
175	Transcription factors	BHLH factors	Neurogenin-Atonal like	Neurod1	BETA2, BHF-1, NeuroD, bHLHa3, MODY6	10	0.891459	0.682133	1	9	1.91642	0.0553214	0.30039
140	Enzymes	Regulatory factors	Protein phosphatase 1 regulatory subunits	Nono	NRB54, NMT55, P54NRB, P54, PPP1R114	0	0	1	1	0	0	1	1
387	Transcription factors	Homeo domain	Zn finger E-box binding homeobox	Zeb1	BZP, ZEB, AREB6, NIL-2-A, Zfhep, Zfhx1a, FECD6	0	0	1	1	0	0	1	1
74	Enzymes	Demethylases	Jumonji domain containing	Jmjd1c	DKFZp761F0118, KIAA1380, FLJ14374, KDM3C	0	0	1	1	0	0	1	1
395	Transcription factors	Other transcription factors	Nuclear factor I	Nfic	CTF, NF-I, CTF5	0	0	1	1	0	0	1	1
526.5	Co-nodes	Cohesin complex	Cell cycle checkpoint proteins (RAD)	Rad21		22	0.88	0.664712	1	5	0.58	0.88635	1
520	Co-nodes	Chromatin associated/remodellers	SS18 subunit of BAF chromatin remodeling complex	Ss18	SYT	0	0	1	1	0	0	1	1
451	Transcription factors	TEA domain	TEF-1-related factor	Tead4	TEF-3, TEFR-1, EFTR-2, RTEF-1	12	0.98904	0.555907	1	9	1.75759	0.0829858	0.358765
682	Co-nodes	Transcriptional coregulators	Yes1 associated transcriptional regulator	Yap1	YAP65	4	0.5998	0.897471	1	9	3.323	0.00240513	0.0403946
204	Transcription factors	BZIP factors	Fos factor	Fosb	G0S3, GOSB, GOS3, AP-1, MGC42291, DKFZp686C0818	1	1.35265	0.528222	1	0	0	1	1
354	Transcription factors	Homeo domain	Lmx	Lmx1b		0	0	1	1	0	0	1	1
419	Transcription factors	Rel Homology Region	NF-kappaB p50 subunit-like factor	Nfkb1	KBF1, p105, NFKB-p50, p50, NF-kappaB, NFkappaB, NF-kB1	1	1.38489	0.52009	1	0	0	1	1
617	Co-nodes	Polycomb group (PcG) proteins	Polycomb group ring finger	Pcgf6	MBLR	8	1.06292	0.483117	1	3	0.913327	0.639443	1
563	Co-nodes	Interacting proteins	PC4 and SFRS1 interacting protein	Psip1	p52, LEDGF, p75, DFS70	0	0	1	1	0	0	1	1
422	Transcription factors	Rel Homology Region	NF-kappaB p65 subunit-like factor	Relb	REL-B	0	0	1	1	0	0	1	1
525	Co-nodes	Chromatin associated/remodellers	SWI/SNF related, matrix associated, actin dependent regulator of chromatin	Smarcd1	BAF60A, Rsc6p, CRACD1	0	0	1	1	0	0	1	1
51	Enzymes	CoA ligases	Acyl-CoA synthetases short-chain (ACSS)	Acss2	ACS, ACSA, AceCS, dJ1161H23.1	0	0	1	1	0	0	1	1
533	Co-nodes	Cytoskeleton components & regulators	Actin	Actb		0	0	1	1	0	0	1	1
224	Transcription factors	C2H2 Zn finger factors	AE binding proteins	Aebp2	MGC17922	9	1.0305	0.512162	1	4	1.05469	0.528727	1
123	Enzymes	Other enzymes	Adenosylhomocysteinases (AHCY)	Ahcy	SAHH	0	0	1	1	0	0	1	1
153	Transcription factors	BHLH factors	Ahr-like family	Ahr	bHLHe76	1	0.842005	0.697553	1	0	0	1	1
59	Enzymes	Deaminases	Cytidine deaminases	Aicda	HIGM2, CDA2, ARP2, AID	0	0	1	1	0	0	1	1
607	Co-nodes	Phosphoproteins	Acidic nuclear phosphoprotein	Anp32e	LANPL, MGC5350, LANP-L	2	1.00218	0.595832	1	6	7.46526	0.000240585	0.00882566
147	Transcription factors	ARID domain	ARID1 family	Arid1a	B120, P270, C10rf4, BAF250, BAF250a	2	1.07678	0.557618	1	1	1.24081	0.556555	1
49	Enzymes	ADP ribosyltransferases	Arginine ADP-ribosyltransferases (ART)	Art1	ART2, CD296, ARTC1	0	0	1	1	0	0	1	1
105	Enzymes	Methyltransferases	ASH like methyltransferase	Ash1l	huASH1, ASH1, ASH1L1, KMT2H	0	0	1	1	0	0	1	1
575	Co-nodes	Other co-nodes	Activating transcription factor interacting protein	Atf7ip	FLJ10688, p621	0	0	1	1	0	0	1	1
484	Co-nodes	Bromodomain	Bromodomain adjacent to zinc finger domain	Baz1a	hACF1, ACF1, WALp1, WCRF180	0	0	1	1	0	0	1	1
485	Co-nodes	Bromodomain	Bromodomain adjacent to zinc finger domain	Baz1b	WSTF	0	0	1	1	0	0	1	1
486	Co-nodes	Bromodomain	Bromodomain adjacent to zinc finger domain	Baz2a	KIAA0314, TIP5, WALp3	0	0	1	1	0	0	1	1
226	Transcription factors	C2H2 Zn finger factors	B-cell lymphoma 2 (BCL12)	Bcl11a	BCL11A-XL, BCL11A-L, BCL11A-S, CTIP1, HBFQTL5, ZNF856	0	0	1	1	0	0	1	1
608	Co-nodes	Polycomb group (PcG) proteins	BMI1 proto-oncogene, polycomb ring finger	Bmi1	RNF51	1	0.527213	0.85013	1	1	1.22948	0.559829	1
79	Enzymes	E3 ubiquitin ligases	BRCA1	Brca1	RNF53, BRCC1, PPP1R53, FANCS	0	0	1	1	0	0	1	1
488	Co-nodes	Bromodomain	Bromodomain containing	Brd3	RING3L, ORFX, KIAA0043	0	0	1	1	0	0	1	1
577	Co-nodes	Other co-nodes	BRF1 RNA polymerase III transcription initiation factor subunit	Brf1	TFIIIB90, BRF, hBRF	0	0	1	1	0	0	1	1
578	Co-nodes	Other co-nodes	BRF2 RNA polymerase III transcription initiation factor subunit	Brf2	FLJ11052, BRFU, TFIIIB50	0	0	1	1	0	0	1	1
115	Enzymes	Methyltransferases	Protein arginine methyltransferases (PRMT)	Carm1	PRMT4	0	0	1	1	0	0	1	1
647	Co-nodes	Transcriptional coregulators	CBFA2/RUNX1 partner transcriptional co-repressor	Cbfa2t2	MTGR1, ZMYND3	1	0.652216	0.785232	1	0	0	1	1
649	Co-nodes	Transcriptional coregulators	Chromobox	Cbx1	HP1Hs-beta, M31, MOD1, CBX, HP1-BETA	3	1.11154	0.509932	1	1	0.848763	0.69398	1
651	Co-nodes	Transcriptional coregulators	Chromobox	Cbx3	HP1Hs-gamma	8	0.885059	0.680574	1	7	1.83591	0.0982046	0.395657
652	Co-nodes	Transcriptional coregulators	Chromobox	Cbx5	HP1Hs-alpha, HP1, HP1-ALPHA	0	0	1	1	0	0	1	1
653	Co-nodes	Transcriptional coregulators	Chromobox	Cbx8	RC1, HPC3, PC3	3	0.837105	0.695357	1	1	0.641195	0.790554	1
130	Enzymes	Regulatory factors	Cyclins (CCN)	Ccnk	CPR4	1	1.05701	0.615721	1	0	0	1	1
131	Enzymes	Regulatory factors	Cyclins (CCN)	Ccnt1	CCNT, CYCT1	0	0	1	1	1	3.56957	0.250135	0.706489
101	Enzymes	Kinases	Cyclin-dependent kinases (CDK)	Cdk8	K35	3	0.472384	0.950587	1	9	3.51064	0.00168421	0.0321614
336	Transcription factors	Homeo domain	Caudal type homeobox (CDX)	Cdx2		2	0.817745	0.702767	1	3	2.90794	0.0900338	0.37577
198	Transcription factors	BZIP factors	C/EBP	Cebpe	CRP1	6	1.04172	0.518296	1	3	1.20265	0.459059	0.976989
199	Transcription factors	BZIP factors	C/EBP	Cebpg	GPE1BP, IG/EBP-1	0	0	1	1	0	0	1	1
201	Transcription factors	BZIP factors	CREB-3-like factor	Creb3l2	BBF2H7, TCAG_1951439	2	0.662571	0.803585	1	1	0.766208	0.730289	1
370	Transcription factors	Homeo domain	Orthodenticle homeobox	Crx	CRD, LCA7, OTX3	1	0.557777	0.833898	1	1	1.30075	0.539818	1
526	Co-nodes	Circadian factors	Cryptochrome circadian regulator	Cry1		0	0	1	1	0	0	1	1
285	Transcription factors	CXXC zinc finger	CpG-binding protein	Cxxc1	HsT2645, PCCX1, hCGBP, PHF18, CGBP, SPP1, CFP1, ZCGPC1	9	0.893312	0.675392	1	12	2.92682	0.00149963	0.0307425
580	Co-nodes	Other co-nodes	CXXC finger protein	Cxxc5	HSPC195, RINF, WID	1	1.01981	0.628641	1	1	2.37795	0.348371	0.846044
655	Co-nodes	Transcriptional coregulators	Death domain associated protein	Daxx	DAP6	0	0	1	1	0	0	1	1
200	Transcription factors	BZIP factors	C/EBP	Ddit3	CHOP10, GADD153, CHOP	0	0	1	1	0	0	1	1
97	Enzymes	Helicases (RNA)	DEAD box (DDX)	Ddx18	MrDb, Has1	0	0	1	1	0	0	1	1
99	Enzymes	Helicases (RNA)	DEAD box (DDX)	Ddx5	p68	0	0	1	1	0	0	1	1
142	Enzymes	Ribonucleases	Ribonucleases III (DICER1/DROSHA)	Dicer1	Dicer, KIAA0928, K12H4.8-LIKE, HERNA	1	1.41873	0.511819	1	0	0	1	1
338	Transcription factors	Homeo domain	DLX	Dlx1		0	0	1	1	0	0	1	1
476	Transcription factors	Tryptophan cluster	MIER-like	Dmap1	DNMAP1, FLJ11543, KIAA1425, DNMTAP1, EAF2, MEAF2, SWC4	4	0.660817	0.851995	1	3	1.15744	0.483571	1
287	Transcription factors	DM type intertwined zinc finger factors	DMRT	Dmrt1	DMT1, CT154	1	0.315862	0.957203	1	2	1.49029	0.392424	0.895318
288	Transcription factors	DM type intertwined zinc finger factors	DMRT	Dmrtb1		0	0	1	1	1	4.24031	0.216155	0.641106
452	Transcription factors	Tryptophan cluster	DNAJC-like	Dnajc2	MPP11, MPHOSPH11, ZUO1, zuotin	0	0	1	1	0	0	1	1
107	Enzymes	Methyltransferases	DNA (cytosine-5-)-methyltransferases (DNMT)	Dnmt3a		0	0	1	1	0	0	1	1
108	Enzymes	Methyltransferases	DNA (cytosine-5-)-methyltransferases (DNMT)	Dnmt3b		1	0.818215	0.707728	1	0	0	1	1
538	Co-nodes	Developmental proteins	Developmental pluripotency associated	Dppa2	PESCRG1, CT100	10	0.755528	0.845704	1	6	1.05892	0.503996	1
539	Co-nodes	Developmental proteins	Developmental pluripotency associated	Dppa4	FLJ10713	12	0.98904	0.555907	1	4	0.752032	0.776191	1
143	Enzymes	Ribonucleases	Ribonucleases III (DICER1/DROSHA)	Drosha	RNASE3L, Etohi2, HSA242976, RN3	0	0	1	1	0	0	1	1
411	Transcription factors	Rel Homology Region	Early B-Cell Factor-related factor	Ebf1	OLF1, COE1	6	1.01106	0.54652	1	4	1.57073	0.258394	0.717913
413	Transcription factors	Rel Homology Region	Early B-Cell Factor-related factor	Ebf4	KIAA1442, COE4, RP5-860F19.3, O/E-4	2	0.674217	0.795855	1	2	1.57764	0.366281	0.873179
540	Co-nodes	Developmental proteins	Embryonic ectoderm development	Eed	WAIT-1, HEED	1	0.41073	0.911938	1	0	0	1	1
453	Transcription factors	Tryptophan cluster	EHF-like	Ehf	ESE3, ESEJ	1	0.922438	0.664859	1	0	0	1	1
458	Transcription factors	Tryptophan cluster	Elk-like	Elk3	ERP, NET, SAP2	0	0	1	1	0	0	1	1
93	Enzymes	Helicases (DNA)	ERCC excision repair (ERCC)	Ercc3	XPB, BTF2, RAD25	0	0	1	1	0	0	1	1
11	Receptors	Nuclear receptors	Estrogen-related receptors	Esrrg	NR3B3, ERRg, ERR-gamma	0	0	1	1	0	0	1	1
611	Co-nodes	Polycomb group (PcG) proteins	Enhancer of zeste polycomb repressive complex subunit	Ezh1	KIAA0388, KMT6B	0	0	1	1	0	0	1	1
612	Co-nodes	Polycomb group (PcG) proteins	Enhancer of zeste polycomb repressive complex subunit	Ezh2	EZH1, ENX-1, KMT6, KMT6A	11	0.916293	0.653297	1	1	0.186528	0.994989	1
295	Transcription factors	E2F/FOX	FOXG	Foxg1	HFK2, QIN, BF1, HFK1, HFK3, HBF-3	1	1.29242	0.544076	1	0	0	1	1
297	Transcription factors	E2F/FOX	FOXJ	Foxj2	FHX	1	1.49161	0.494846	1	0	0	1	1
3	Receptors	Ligands	Glutamate decarboxylases (GAD)	Gad1		0	0	1	1	0	0	1	1
497	Co-nodes	Cell cycle, cell division & DNA repair	Growth arrest and DNA damage inducible	Gadd45a	GADD45	0	0	1	1	0	0	1	1
136	Enzymes	Regulatory factors	Glucokinase regulator	Gckr		2	0.67819	0.793219	1	1	0.784164	0.722152	1
392	Transcription factors	Other transcription factors	Glial cells missing transcription factor	Gcm1	hGCMa	0	0	1	1	0	0	1	1
235	Transcription factors	C2H2 Zn finger factors	Gli-like	Gli1		1	0.675057	0.773911	1	0	0	1	1
236	Transcription factors	C2H2 Zn finger factors	Gli-like	Gli2	THP2, HPE9, THP1	1	0.467398	0.882113	1	3	3.36361	0.0647628	0.32658
238	Transcription factors	C2H2 Zn finger factors	Gli-like	Glis3	MGC33662	0	0	1	1	0	0	1	1
584	Co-nodes	Other co-nodes	Glyoxylate reductase homolog	Glyr1	BM045, HIBDL, NP60, N-PAC	0	0	1	1	0	0	1	1
308	Transcription factors	Grainyhead domain factors	GRH-like protein	Grhl2	FLJ13782, BOM	0	0	1	1	2	3.09479	0.14181	0.495039
309	Transcription factors	Grainyhead domain factors	GRH-like protein	Grhl3	SOM	1	1.18671	0.574207	1	0	0	1	1
543	Co-nodes	General transcription factors	General transcription factor IIA subunit	Gtf2a2	TFIIA, HsT18745	0	0	1	1	0	0	1	1
545	Co-nodes	General transcription factors	General transcription factor IIE subunit	Gtf2e2	TFIIE-B, FE, TF2E2	0	0	1	1	0	0	1	1
546	Co-nodes	General transcription factors	General transcription factor IIF subunit	Gtf2f1	TFIIF, BTF4, RAP74, TF2F1	0	0	1	1	0	0	1	1
40	Enzymes	Acetyltransferases	General transcription factor IIIC subunit	Gtf3c4	TFIIIC90, KAT12	0	0	1	1	0	0	1	1
55	Enzymes	Deacetylases	Histone deacetylases (HDAC)	Hdac4	KIAA0288, HDAC-A, HDACA, HD4, HA6116, HDAC-4	0	0	1	1	1	3.87642	0.233332	0.672034
154	Transcription factors	BHLH factors	Ahr-like family	Hif1a	MOP1, HIF-1alpha, PASD8, HIF1, bHLHe78	3	0.957797	0.608097	1	2	1.48208	0.395013	0.89913
498	Co-nodes	Cell cycle, cell division & DNA repair	Histone cell cycle regulator	Hira	DGCR1, TUP1	0	0	1	1	0	0	1	1
657	Co-nodes	Transcriptional coregulators	High mobility group nucleosomal binding domain	Hmgn2		0	0	1	1	0	0	1	1
340	Transcription factors	Homeo domain	HNF1-like factor	Hnf1a	HNF1, LFB1	0	0	1	1	0	0	1	1
17	Receptors	Nuclear receptors	Hepatocyte nuclear factor-4 receptors	Hnf4g	NR2A2	2	0.396398	0.960077	1	0	0	1	1
627	Co-nodes	Ribonucleoproteins	Heterogeneous nuclear ribonucleoprotein	Hnrnpl		0	0	1	1	0	0	1	1
346	Transcription factors	Homeo domain	HOX9-13	Hoxa11		2	0.567649	0.865857	1	3	2.01439	0.193569	0.603658
347	Transcription factors	Homeo domain	HOX9-13	Hoxa13		5	0.998688	0.563243	1	0	0	1	1
348	Transcription factors	Homeo domain	HOX9-13	Hoxc10		0	0	1	1	0	0	1	1
345	Transcription factors	Homeo domain	HOX6-7	Hoxc6		0	0	1	1	0	0	1	1
349	Transcription factors	Homeo domain	HOX9-13	Hoxd13		1	0.508624	0.860062	1	1	1.18613	0.572686	1
311	Transcription factors	Heat shock factors	HSF	Hsf2		0	0	1	1	0	0	1	1
630	Co-nodes	RNA binding & RB motif proteins	HIV-1 Tat specific factor	Htatsf1	TAT-SF1	3	0.922036	0.633128	1	2	1.42705	0.412989	0.91382
658	Co-nodes	Transcriptional coregulators	Huntingtin	Htt	IT15	0	0	1	1	0	0	1	1
246	Transcription factors	C2H2 Zn finger factors	Insulinoma-associated protein	Insm1	IA-1, IA1	11	0.954447	0.602358	1	5	1.00072	0.562162	1
350	Transcription factors	Homeo domain	ISL LIM homeobox	Isl1	Isl-1, ISLET1	12	1.00972	0.528207	1	1	0.187625	0.994834	1
75	Enzymes	Demethylases	Jumonji domain containing	Jmjd6	PTDSR1, KIAA0585	2	0.937195	0.631523	1	1	1.08122	0.606151	1
661	Co-nodes	Transcriptional coregulators	KAT8 regulatory NSL complex subunit	Kansl3	FLJ10081, Rcd1, NSL3	5	0.791396	0.754638	1	1	0.361338	0.936609	1
42	Enzymes	Acetyltransferases	Lysine acetyltransferases (KAT)	Kat2b	P/CAF, GCN5, GCN5L	0	0	1	1	0	0	1	1
43	Enzymes	Acetyltransferases	Lysine acetyltransferases (KAT)	Kat5	TIP60, PLIP, cPLA2, HTATIP1, ESA1, ZC2HC5	9	0.98294	0.566969	1	5	1.26813	0.366209	0.873179
64	Enzymes	Demethylases	Histone-H3-lysine-36 demethylases (KDM)	Kdm3a	TSGA, KIAA0742, JHMD2A	0	0	1	1	0	0	1	1
65	Enzymes	Demethylases	Histone-H3-lysine-36 demethylases (KDM)	Kdm3b	KIAA1082, NET22	0	0	1	1	0	0	1	1
68	Enzymes	Demethylases	Histone-H3-lysine-36 demethylases (KDM)	Kdm4d	FLJ10251	0	0	1	1	0	0	1	1
71	Enzymes	Demethylases	Histone-H3-lysine-36 demethylases (KDM)	Kdm5c	DXS1272E, XE169	1	1.41873	0.511819	1	0	0	1	1
250	Transcription factors	C2H2 Zn finger factors	Kruppel-like	Klf6	CPBP, GBF, Zf9, PAC1	0	0	1	1	0	0	1	1
559	Co-nodes	Histones & histone associated	L3MBTL histone methyl-lysine binding protein	L3mbtl2	H-l(3)mbt-l, DKFZP761I141, dJ756G23.3	0	0	1	1	0	0	1	1
328	Transcription factors	HMG domain	TCF-7-related	Lef1	TCF1ALPHA, TCF10, TCF7L3	0	0	1	1	0	0	1	1
137	Enzymes	Regulatory factors	LEO1 homolog, Paf1/RNA polymerase II complex component	Leo1		0	0	1	1	0	0	1	1
351	Transcription factors	Homeo domain	Lhx-2-like factor	Lhx2	LH-2, hLhx2	2	1.23793	0.484788	1	1	1.4245	0.508094	1
352	Transcription factors	Homeo domain	Lhx-3-like factor	Lhx3		2	0.535827	0.885882	1	0	0	1	1
534	Co-nodes	Cytoskeleton components & regulators	Lamin	Lmnb1		1	1.18671	0.574207	1	0	0	1	1
561	Co-nodes	Interacting proteins	LRR binding FLII interacting protein	Lrrfip1	FLAP-1, FLIIAP1, TRIP, GCF-2, HUFI-1	1	0.880393	0.681624	1	0	0	1	1
286	Transcription factors	CXXC zinc finger	Methyl-CpG binding domain protein	Mbd1	PCM1, CXXC3	0	0	1	1	1	5.65532	0.168456	0.555706
668	Co-nodes	Transcriptional coregulators	Methyl-CpG binding domain protein	Mbd2		0	0	1	1	0	0	1	1
665	Co-nodes	Transcriptional coregulators	Mediator complex subunit	Med23	CRSP130, DRIP130, Sur2	0	0	1	1	0	0	1	1
388	Transcription factors	MADS box	Myocyte enhancer factor 2	Mef2a	RSRFC4, RSRFC9	1	1.14008	0.58852	1	0	0	1	1
390	Transcription factors	MADS box	Myocyte enhancer factor 2	Mef2d		2	0.880084	0.664712	1	2	2.05933	0.258531	0.717913
670	Co-nodes	Transcriptional coregulators	MLLT super elongation complex subunit	Mllt3	AF-9, AF9, YEATS3	0	0	1	1	0	0	1	1
689	Co-nodes	Zinc finger proteins	MORC CW-type zinc finger	Morc3	ZCW5, NXP2, KIAA0136	0	0	1	1	0	0	1	1
499	Co-nodes	Cell cycle, cell division & DNA repair	M-phase phosphoprotein	Mphosph8	mpp8, HSMPP8	1	1.16293	0.581424	1	0	0	1	1
588	Co-nodes	Other co-nodes	MPN domain containing	Mpnd	FLJ14981	0	0	1	1	0	0	1	1
492	Co-nodes	Cancer associated	Metastasis associated	Mta1		0	0	1	1	0	0	1	1
599	Co-nodes	PHD domain proteins	MTF1-like	Mtf2	M96, PCL2, TDRD19A	6	0.725386	0.830391	1	0	0	1	1
103	Enzymes	Kinases	Mammalian target of rapamycin (MTOR)	Mtor	RAFT1, RAPT1, FLJ44809	0	0	1	1	4	8.23524	0.00186378	0.0337416
170	Transcription factors	BHLH factors	Myc/Max factor	Mycn	bHLHe37, N-myc, MYCNOT	3	0.676023	0.818585	1	2	1.04783	0.571616	1
535	Co-nodes	Cytoskeleton components & regulators	Myosin	Myo1c	myr2	0	0	1	1	0	0	1	1
253	Transcription factors	C2H2 Zn finger factors	Myelin transcription factor-related protein	Myt1	MTF1, MYTI, ZC2HC4A, NZF2, ZC2H2C1	0	0	1	1	0	0	1	1
254	Transcription factors	C2H2 Zn finger factors	Myelin transcription factor-related protein	Myt1l	KIAA1106, NZF1, ZC2HC4B, ZC2H2C2	2	1.21203	0.495642	1	0	0	1	1
45	Enzymes	Acetyltransferases	N-alpha-acetyltransferases (NAA)	Naa10	DXS707, TE2	0	0	1	1	0	0	1	1
590	Co-nodes	Other co-nodes	Nascent polypeptide associated complex subunit	Naca	NACA1	0	0	1	1	0	0	1	1
356	Transcription factors	Homeo domain	Nanog homeobox	Nanog	FLJ12581, FLJ40451	15	0.997488	0.540978	1	5	0.756924	0.786428	1
502	Co-nodes	Cell cycle, cell division & DNA repair	Non-SMC condensin complex subunits	Ncaph2	384D8-2, hCAP-H2, CAP-H2	8	0.73622	0.845129	1	3	0.634797	0.849034	1
176	Transcription factors	BHLH factors	Neurogenin-Atonal like	Neurod2	NDRF, bHLHa1	7	0.702269	0.865133	1	4	0.933336	0.622404	1
177	Transcription factors	BHLH factors	Neurogenin-Atonal like	Neurog2	Atoh4, Math4A, ngn-2, bHLHa8, NGN2	11	0.910891	0.660534	1	7	1.35807	0.268957	0.733709
417	Transcription factors	Rel Homology Region	NFAT-related factor	Nfat5	TONEBP, KIAA0827, NFATL1, OREBP, NFATZ, NF-AT5	0	0	1	1	0	0	1	1
414	Transcription factors	Rel Homology Region	IkappaB-related factor	Nfkbia	IKBA, MAD-3, IkappaBalpha	0	0	1	1	0	0	1	1
359	Transcription factors	Homeo domain	NK-3	Nkx3-1	NKX3.1, BAPX2	4	0.794136	0.740059	1	2	0.918045	0.642228	1
360	Transcription factors	Homeo domain	NK-3	Nkx3-2	NKX3B, NKX3.2	0	0	1	1	0	0	1	1
362	Transcription factors	Homeo domain	NK-6	Nkx6-1	Nkx6.1	8	0.982749	0.568709	1	3	0.845131	0.68943	1
5	Receptors	Nuclear receptors	COUP-TF-like receptors	Nr2f2	COUP-TFII, COUPTFB, SVP40, NF-E3, COUPTF2	0	0	1	1	0	0	1	1
503	Co-nodes	Cell cycle, cell division & DNA repair	NSL1 component of MIS12 kinetochore complex	Nsl1	DC8, DKFZP566O1646, MIS14	2	1.07678	0.557618	1	0	0	1	1
504	Co-nodes	Cell cycle, cell division & DNA repair	Nuclear casein kinase and cyclin dependent kinase substrate	Nucks1	NUCKS	0	0	1	1	0	0	1	1
571	Co-nodes	Nuclear pore complex	Nucleoporin	Nup153	HNUP153	0	0	1	1	0	0	1	1
572	Co-nodes	Nuclear pore complex	Nucleoporin	Nup98	NUP96, Nup98-Nup96, Nup98-96	0	0	1	1	1	3.01369	0.287932	0.764528
593	Co-nodes	Other co-nodes	Oocyte specific homeobox	Obox1	Obox1	0	0	1	1	2	4.3976	0.0805259	0.354916
138	Enzymes	Regulatory factors	PAF1 homolog, Paf1/RNA polymerase II complex component	Paf1	PD2, F23149_1, FLJ11123	1	1.14008	0.58852	1	1	2.6585	0.318817	0.808003
50	Enzymes	ADP ribosyltransferases	Poly [ADP-ribose] polymerases (PARP)	Parp1	PARP, ARTD1	0	0	1	1	0	0	1	1
408	Transcription factors	Paired box	PAX-3/7	Pax3	HUP2	1	1.23732	0.559399	1	0	0	1	1
615	Co-nodes	Polycomb group (PcG) proteins	Polycomb group ring finger	Pcgf3	FLJ36550, DONG1, RNF3A, MGC40413	0	0	1	1	0	0	1	1
616	Co-nodes	Polycomb group (PcG) proteins	Polycomb group ring finger	Pcgf5	MGC16202	0	0	1	1	0	0	1	1
506	Co-nodes	Cell cycle, cell division & DNA repair	Proliferating cell nuclear antigen	Pcna		0	0	1	1	0	0	1	1
374	Transcription factors	Homeo domain	PDX	Pdx1	IDX-1, STF-1, PDX-1, MODY4	1	1.45426	0.503405	1	0	0	1	1
594	Co-nodes	Other co-nodes	Polyhomeotic homolog	Phc1	HPH1, RAE28	0	0	1	1	0	0	1	1
601	Co-nodes	PHD domain proteins	PHD finger protein	Phf19	DKFZP727G051, PCL3, MTF2L1, TDRD19B	0	0	1	1	0	0	1	1
603	Co-nodes	PHD domain proteins	PHD finger protein	Phf20	dJ1121G12.1, TDRD20A	0	0	1	1	0	0	1	1
600	Co-nodes	PHD domain proteins	PHD and ring finger domains	Phrf1	KIAA1542, PPP1R125	0	0	1	1	0	0	1	1
375	Transcription factors	Homeo domain	Pituitary homeobox (PITX)	Pitx1	PTX1, POTX	3	0.841186	0.692291	1	1	0.644291	0.788989	1
364	Transcription factors	Homeo domain	Oct-1/2-like (POU2 )	Pou2f3	OCT11, PLA-1, Skn-1a, Epoc-1	0	0	1	1	0	0	1	1
367	Transcription factors	Homeo domain	Oct-6-like (POU3 )	Pou3f2	POUF3, BRN2, OCT7	3	0.805814	0.71906	1	4	2.54985	0.0784416	0.350473
620	Co-nodes	PR domain	PR/SET domain	Prdm14		0	0	1	1	1	10.4422	0.0981244	0.395657
623	Co-nodes	PR domain	PR/SET domain	Prdm9	PFM6, ZNF899, KMT8B	6	1.05128	0.509697	1	2	0.801796	0.712715	1
642	Co-nodes	Testis, sperm & spermatogenesis	Protamine	Prm1	CT94.1	0	0	1	1	0	0	1	1
116	Enzymes	Methyltransferases	Protein arginine methyltransferases (PRMT)	Prmt5	SKB1Hs	0	0	1	1	0	0	1	1
494	Co-nodes	Cell cycle, cell division & DNA repair	Cell cycle checkpoint proteins (RAD)	Rad51	HsRad51, HsT16930, BRCC5, FANCR	1	0.806815	0.712687	1	1	1.88148	0.416797	0.917253
124	Enzymes	Other enzymes	Recombination activating	Rag1	RNF74, MGC43321	9	1.04524	0.495771	1	6	1.6306	0.173997	0.562765
629	Co-nodes	Ribonucleoproteins	RALY heterogeneous nuclear ribonucleoprotein	Raly	P542, HNRPCL2	0	0	1	1	0	0	1	1
27	Receptors	Nuclear receptors	Retinoic acid receptors	Rarg	RARC, NR1B3	0	0	1	1	0	0	1	1
518	Co-nodes	Chromatin associated/remodellers	RB binding protein, chromatin remodeling factor	Rbbp4	RbAp48, NURF55, lin-53	1	1.09696	0.602352	1	0	0	1	1
564	Co-nodes	Interacting proteins	Retinol binding protein	Rbp2	CRBP2, RBPC2, CRBPII, CRABP-II	0	0	1	1	0	0	1	1
482	Transcription factors	Tryptophan cluster	REST corepressor	Rcor2		0	0	1	1	0	0	1	1
420	Transcription factors	Rel Homology Region	NF-kappaB p65 subunit-like factor	Rel	I-Rel, c-Rel	1	0.617388	0.802858	1	0	0	1	1
257	Transcription factors	C2H2 Zn finger factors	REST	Rest	NRSF, XBR	5	0.472022	0.978797	1	2	0.436273	0.941705	1
305	Transcription factors	Fork head / winged helix factors	Regulatory factor X (RFX)	Rfx2	FLJ14226	1	0.508624	0.860062	1	1	1.18613	0.572686	1
306	Transcription factors	Fork head / winged helix factors	Regulatory factor X (RFX)	Rfx3		5	0.83544	0.712963	1	2	0.769246	0.733497	1
81	Enzymes	E3 ubiquitin ligases	RING finger (RNF) E3 ubiquitin ligases	Rnf2	BAP-1, BAP1, DING, HIPI3, RING1B, RING2	13	0.922299	0.650633	1	2	0.318257	0.985542	1
141	Enzymes	Regulatory factors	RTF1 homolog, Paf1/RNA polymerase II complex component	Rtf1		0	0	1	1	0	0	1	1
95	Enzymes	Helicases (DNA)	RuvB-like (RUVBL)	Ruvbl1	TIP49, NMP238, RVB1, TIP49a, Pontin52, ECP54, TIH1, Rvb1, INO80H	0	0	1	1	0	0	1	1
96	Enzymes	Helicases (DNA)	RuvB-like (RUVBL)	Ruvbl2	RVB2, TIP48, TIP49b, Reptin52, ECP51, TIH2, INO80J, Rvb2	0	0	1	1	0	0	1	1
258	Transcription factors	C2H2 Zn finger factors	Sal-like	Sall1	Hsal1, ZNF794	1	1.35265	0.528222	1	0	0	1	1
675	Co-nodes	Transcriptional coregulators	Sin3A associated protein	Sap18	SAP18p, 2HOR0202, MGC27131	0	0	1	1	1	3.99057	0.227648	0.659754
378	Transcription factors	Homeo domain	SATB	Satb2	KIAA1034, FLJ21474	0	0	1	1	0	0	1	1
618	Co-nodes	Polycomb group (PcG) proteins	Scm polycomb group protein like	Scml2		0	0	1	1	0	0	1	1
640	Co-nodes	Sterile alpha domain	Scm like with four mbt domains	Sfmbt2	KIAA1617	0	0	1	1	0	0	1	1
673	Co-nodes	Transcriptional coregulators	SIN3 transcription regulator	Sin3b	KIAA0700	1	1.45426	0.503405	1	1	3.39116	0.261133	0.723697
433	Transcription factors	SMAD/NF1 DBD	Repressor (I) Smads	Smad6	HsT17432	0	0	1	1	0	0	1	1
523	Co-nodes	Chromatin associated/remodellers	SWI/SNF related, matrix associated, actin dependent regulator of chromatin	Smarcad1	ETL1, DKFZP762K2015, KIAA1122, DKFZp762K2015	0	0	1	1	0	0	1	1
510	Co-nodes	Cell cycle, cell division & DNA repair	Structural maintenance of chromosomes	Smc5	KIAA0594	0	0	1	1	0	0	1	1
511	Co-nodes	Cell cycle, cell division & DNA repair	Structural maintenance of chromosomes flexible hinge domain containing	Smchd1	KIAA0650, FSHD2	0	0	1	1	0	0	1	1
117	Enzymes	Methyltransferases	SET and MYND domain (SMYD)	Smyd2	HSKM-B, ZMYND14, KMT3C	0	0	1	1	0	0	1	1
260	Transcription factors	C2H2 Zn finger factors	Snail-like	Snai1	SNA, SLUGH2, SNAH, SNAIL1, SNAIL	0	0	1	1	0	0	1	1
323	Transcription factors	HMG domain	Group E	Sox10	DOM, WS4, WS2E	1	0.527213	0.85013	1	1	1.22948	0.559829	1
318	Transcription factors	HMG domain	Group C	Sox11		5	0.562015	0.939367	1	7	1.89111	0.087679	0.370353
320	Transcription factors	HMG domain	Group D	Sox13	Sox-13, ICA12, MGC117216	0	0	1	1	0	0	1	1
316	Transcription factors	HMG domain	Group B	Sox2		14	0.959296	0.598107	1	6	0.946122	0.609801	1
326	Transcription factors	HMG domain	Group H	Sox30		0	0	1	1	0	0	1	1
319	Transcription factors	HMG domain	Group C	Sox4		6	0.906784	0.648642	1	7	2.53241	0.0255263	0.18712
321	Transcription factors	HMG domain	Group D	Sox5	L-SOX5, MGC35153	0	0	1	1	0	0	1	1
322	Transcription factors	HMG domain	Group D	Sox6		0	0	1	1	0	0	1	1
428	Transcription factors	SAND domain	Sp111	Sp110		0	0	1	1	0	0	1	1
263	Transcription factors	C2H2 Zn finger factors	Sp1-like	Sp7	osterix, OSX	0	0	1	1	0	0	1	1
635	Co-nodes	RNA binding & RB motif proteins	Spen transcriptional repressor	Spen	KIAA0929, MINT, SHARP, RBM15C	0	0	1	1	0	0	1	1
637	Co-nodes	Splicing factors	Serine and arginine rich splicing factor	Srsf1	ASF, SF2, SRp30a, SF2p33, MGC5228	0	0	1	1	0	0	1	1
638	Co-nodes	Splicing factors	Serine and arginine rich splicing factor	Srsf2	SC-35, SC35, PR264, SFRS2A	0	0	1	1	0	0	1	1
685	Co-nodes	Ubiquitin & ubiquitin like	Small ubiquitin like modifier	Sumo2	SMT3B	7	0.827268	0.738762	1	5	1.38424	0.302498	0.78209
676	Co-nodes	Transcriptional coregulators	SPT16, facilitates chromatin remodeling subunit	Supt16	Supt16	0	0	1	1	1	3.99057	0.227648	0.659754
121	Enzymes	Methyltransferases	Suppressor of variegation 3-9 homolog (SUV39H)	Suv39h1	KMT1A	0	0	1	1	0	0	1	1
122	Enzymes	Methyltransferases	Suppressor of variegation 3-9 homolog (SUV39H)	Suv39h2	FLJ23414, KMT1B	0	0	1	1	0	0	1	1
440	Transcription factors	T Box factors	Brachyury-related	T	T	1	0.617388	0.802858	1	0	0	1	1
550	Co-nodes	General transcription factors	TATA-box binding protein associated factor	Taf1	NSCL2, TAFII250, KAT4, DYT3/TAF1	0	0	1	1	0	0	1	1
551	Co-nodes	General transcription factors	TATA-box binding protein associated factor	Taf10	TAFII30	0	0	1	1	0	0	1	1
552	Co-nodes	General transcription factors	TATA-box binding protein associated factor	Taf15	hTAFII68, RBP56, Npl3	2	0.7952	0.716955	1	3	2.82723	0.0958099	0.390523
444	Transcription factors	T Box factors	TBrain-related factor	Tbr1		3	0.718406	0.786245	1	5	2.86952	0.0349924	0.230092
442	Transcription factors	T Box factors	T-box transcription factor	Tbx20		0	0	1	1	0	0	1	1
447	Transcription factors	T Box factors	TBX2-related (TBX)	Tbx4		0	0	1	1	0	0	1	1
163	Transcription factors	BHLH factors	E2A-related factor	Tcf4	SEF2-1B, ITF2, bHLHb19, E2-2	6	0.708716	0.84567	1	4	1.103	0.494605	1
329	Transcription factors	HMG domain	TCF-7-related	Tcf7	TCF-1	14	1.00999	0.524037	1	8	1.34741	0.256493	0.715206
330	Transcription factors	HMG domain	TCF-7-related	Tcf7l1		0	0	1	1	0	0	1	1
512	Co-nodes	Cell cycle, cell division & DNA repair	Telomeric repeat binding factor	Terf1	PIN2, TRF1, TRF	0	0	1	1	0	0	1	1
307	Transcription factors	Grainyhead domain factors	CP2-related	Tfcp2l1	LBP-9, CRTR1	0	0	1	1	0	0	1	1
636	Co-nodes	RNA binding & RB motif proteins	THO complex	Thoc5	PK1.3, KIAA0983, Fmip, fSAP79	0	0	1	1	0	0	1	1
34	Receptors	Nuclear receptors	Thyroid hormone receptors	Thrb	THRB1, THRB2, NR1A2, THR1, ERBA-BETA, GRTH	0	0	1	1	0	0	1	1
679	Co-nodes	Transcriptional coregulators	TLE	Tle1	ESG1, GRG1, ESG	0	0	1	1	0	0	1	1
385	Transcription factors	Homeo domain	TLX	Tlx1		0	0	1	1	0	0	1	1
144	Enzymes	Topoisomerases	DNA topoisomerases (TOP)	Top1		0	0	1	1	0	0	1	1
145	Enzymes	Topoisomerases	DNA topoisomerases (TOP)	Top2a		0	0	1	1	0	0	1	1
146	Enzymes	Topoisomerases	DNA topoisomerases (TOP)	Top2b		0	0	1	1	0	0	1	1
332	Transcription factors	HMG domain	TOX-related	Tox	KIAA0808, TOX1	2	0.817745	0.702767	1	3	2.90794	0.0900338	0.37577
82	Enzymes	E3 ubiquitin ligases	Tripartite motif-containing (TRIM)	Trim28	TIF1B, KAP1, TF1B, RNF96, PPP1R157	10	0.946857	0.611197	1	7	1.55823	0.175737	0.565768
221	Transcription factors	BZIP factors	TSC22	Tsc22d3	DIP, GILZ, TSC-22R, hDIP	0	0	1	1	0	0	1	1
186	Transcription factors	BHLH factors	Twist-like factor	Twist1	SCS, H-twist, BPES2, bHLHa38, CRS1	0	0	1	1	0	0	1	1
84	Enzymes	E3 ubiquitin ligases	Ubiquitin-like PHD and RING finger (UHRF)	Uhrf1	ICBP90, Np95, FLJ21925, RNF106, TDRD22	0	0	1	1	0	0	1	1
127	Enzymes	Peptidases	Ubiquitin-specific processing proteases (USP)	Usp16	Ubp-M	2	1.19949	0.501014	1	0	0	1	1
128	Enzymes	Peptidases	Ubiquitin-specific processing proteases (USP)	Usp7		0	0	1	1	0	0	1	1
597	Co-nodes	Other co-nodes	WAPL cohesin release factor	Wapl	FOE	2	1.00218	0.595832	1	1	1.15557	0.582084	1
537	Co-nodes	Cytoskeleton components & regulators	WASP actin nucleation promoting factor	Was	WASP, WASPA	0	0	1	1	0	0	1	1
688	Co-nodes	WD repeat proteins	WD repeat domain	Wdr61	REC14	0	0	1	1	0	0	1	1
598	Co-nodes	Other co-nodes	YEATS domain containing	Yeats4	NuBI-1, GAS41, YAF9	0	0	1	1	0	0	1	1
270	Transcription factors	C2H2 Zn finger factors	YY1-like	Yy2	ZNF631	0	0	1	1	0	0	1	1
265	Transcription factors	C2H2 Zn finger factors	Unclassified	Zbtb11	ZNF-U69274, ZNF913	8	1.02939	0.517998	1	4	1.18952	0.438398	0.95191
283	Transcription factors	C2H2 Zn finger factors	ZNF99-like	Zbtb24	KIAA0441, BIF1, PATZ2	0	0	1	1	0	0	1	1
690	Co-nodes	Zinc finger proteins	Zinc finger and BTB domain containing	Zbtb7b	ZBTB15, c-Krox, hcKrox, ZNF857B	0	0	1	1	0	0	1	1
266	Transcription factors	C2H2 Zn finger factors	Unclassified	Zfp322a	Zfp322a	0	0	1	1	0	0	1	1
267	Transcription factors	C2H2 Zn finger factors	Unclassified	Zfp335	Zfp335	0	0	1	1	0	0	1	1
279	Transcription factors	C2H2 Zn finger factors	ZNF37A-like	Zfp57	ZNF698, bA145L22, bA145L22.2	12	0.997803	0.544104	1	2	0.373683	0.968736	1
268	Transcription factors	C2H2 Zn finger factors	Unclassified	Zfp64	FLJ10734, dJ831D17.1, FLJ12628, dJ548G19.1	0	0	1	1	1	9.69558	0.104755	0.410193
596	Co-nodes	Other co-nodes	Unclassified	Zfp708	Zfp708	0	0	1	1	0	0	1	1
232	Transcription factors	C2H2 Zn finger factors	Friend of GATA protein	Zfpm1	FOG1, FOG, ZNF89A, ZC2HC11A	2	0.40775	0.955219	1	2	0.954192	0.621668	1
241	Transcription factors	C2H2 Zn finger factors	Gli-like	Zic3	HTX, ZNF203	1	0.348478	0.942677	1	3	2.49767	0.125178	0.462861
695	Co-nodes	Zinc finger proteins	Zinc finger MYND-type containing	Zmynd11	BS69	0	0	1	1	0	0	1	1
284	Transcription factors	C2H2 Zn finger factors	ZSCAN5-like zinc finger factor	Zscan5b	ZNF495B, ZNF371	0	0	1	1	0	0	1	1

## Sheet: Section 5
Section 5. DBFM/SPWG gene set: genes mapped to decreased body fat mass and slow postnatal weight gain in mice by Monarch, MMPC and IMPC
	Phenotypes
	Decreased body fat mass			Slow postnatal weight gain
Gene	Monarch	IMPC	MMPC	Monarch	MMPC
1700086L19Rik		▪
3830406C13Rik		▪
4930404H24Rik		▪
Abca14		▪
Abcc9				▪
Abhd16a		▪
Abhd17a		▪
Acbd5		▪
Acer1	▪
Ache				▪
Acot13	▪
Acsf2		▪
Acsl4					▪
Acsm2		▪
Adck2				▪
Adcy1		▪
Adcyap1				▪
Adgra1		▪
Adgrg7				▪
Adipoq	▪		▪		▪
Adipor2	▪
Adora1		▪
Adpgk		▪
Adra2b				▪
Afap1l2		▪
Agap2					▪
Agpat1				▪
Agr2	▪
Agt	▪			▪
Ahcyl1		▪
Ahi1				▪
AI837181		▪
Akap9		▪
Aldob		▪
Alg10b		▪
Alg2		▪
Alk				▪
Angptl3	▪
Angptl8				▪
Ank2					▪
Ankrd9		▪
Anks1b		▪
Anks3		▪
Ano1				▪
Ap1ar		▪
Ap1g1				▪
Ap1s2	▪
Ap4e1		▪
Ap4m1		▪
Apbb2		▪
Aplp2		▪
Apoa4
Apoe	▪		▪
Aqp1		▪
Ar	▪
Arhgap17				▪
Arhgef4		▪
Arid4b		▪
Arid5b				▪
Arpc2		▪
Arrb1		▪
Arrb2		▪
Arrdc3	▪
Arv1	▪			▪
Asah1	▪
Asap1	▪			▪
Ate1				▪
Atf3	▪
Atf4	▪
Atn1		▪
Atp5md		▪
Atp6v0a1		▪
Atp6v1b2				▪
Atp8b1		▪
Atp8b2		▪
Atpif1		▪
Atxn1				▪
Auts2		▪
Bag3	▪
Barhl2				▪
Barx2				▪
Bcat2	▪
Bcs1l				▪
bd				▪
Bdwtq	▪
Bfq1	▪
Bhlhe40		▪
Bhmt		▪		▪
Bnip2		▪
Braf				▪
Brinp1				▪
Bsbob	▪
Bscl2	▪	▪	▪
Btbd16		▪
Btc				▪
Bub1b	▪
Bves		▪
Bzw2		▪
C1qb		▪
C1qtnf1	▪
C1qtnf2	▪
C3ar1
C9orf72		▪
Camk2b				▪
Camk2n1	▪
Camk2n1<sup>em1Tja</sup>	▪
Camkmt		▪
Camsap3		▪
can				▪
Cav1				▪
Cbx6		▪
Cby1				▪
Ccnd2		▪
Ccny	▪
Cd300lg		▪
Cd36				▪
Cd55
Cd84		▪
Cdh23		▪
Cdkal1	▪
Cdo1				▪
Cebpa				▪
Cebpb	▪
Celf1				▪
Cenpj		▪
Cep290				▪
CETP					▪
Char1
Chaserr	▪
Chd2		▪
Chn1		▪
Chrm3	▪
Chrne				▪
Chsy3		▪
Cidec	▪
Ckb		▪
Clcnkb		▪
Cldn19		▪
Clmp				▪
Cln6		▪
Clpp		▪
Clps				▪
Cmtm5		▪
Cnot4		▪
Cnppd1		▪
Col10a1				▪
Col1a2		▪
Col4a4		▪
Col4a5		▪
Col7a1				▪
Colec10		▪
Commd9		▪
Copb2		▪
Coprs	▪
Cp		▪
Cpgi11865		▪
Crat					▪
Crbn	▪	▪
Csf1				▪
Csmd3		▪
Csnk1g3		▪
Cspg4	▪
Ctdspl2		▪
Cyb5d1		▪
Cyba		▪
Cybc1		▪
Cyp20a1		▪
Cyp27a1		▪
Cyp27b1		▪		▪
Cyp7b1		▪
Cyth3	▪
Dach1		▪
Dact3		▪
Dbn1		▪
Dclk1		▪
Ddr2				▪
Del(17)T<hp>				▪
Del(6Ephb6-Trpv6)1Mhed				▪
Dgat1	▪
Dlg2		▪
Dlg3		▪
Dlg4		▪
Dlgap2		▪
Dlgap4		▪
Dmd				▪
Dnajb2		▪
Dnajc7		▪
Dnase1l2		▪
Dnm3os				▪
Dock7					▪
Dok1	▪
Dp(11Cops3-Rnf112)1Jrl	▪
Dp(In4)20H				▪
Drd2	▪			▪
Dsg1b		▪
Dst				▪
Duoxa2		▪
Dus2		▪
Dusp1	▪	▪
Dym		▪
Dync1i2		▪
E2f3				▪
Eef1a2				▪
Eef1b2		▪
Efr3b		▪
Egfr				▪
Ehmt1	▪	▪
Eif2b5				▪
Eif3m	▪
Eif4ebp1	▪
Eif4h	▪
Elfn1		▪
Elmod1		▪
Elof1		▪
Elp1				▪
Eml1		▪
Emx1		▪
Enc1		▪
Endou		▪
Entpd6		▪
Epcam				▪
Esco1		▪
Esrra	▪	▪
Esyt3		▪
Evc2				▪
exf				▪
Eya1		▪
Fabp2	▪
Fabp4	▪
Fam163a		▪
Far2		▪
Fasn	▪
Fbn2		▪
Fbp1					▪
Fbxw8				▪
Ffar3	▪
Fgfr2				▪
Fkbp8				▪
Flnb				▪
Fmo5	▪			▪
Fos				▪
Fosl2	▪
Foxj1				▪
Foxj3		▪
Foxo1
Foxo3
Foxo4
Foxp1		▪
Foxp2	▪			▪
fpw				▪
Fto	▪
G0s2	▪			▪
Gabra2		▪
Galc				▪
Galnt12		▪
Galnt18		▪
Gas2l2		▪
Gcgr	▪
Gdap2		▪
Gdnf					▪
Gfpt2		▪
Gfra2	▪
Gga1				▪
Gga3				▪
Ggcx	▪
Ghr	▪
Ghrhr				▪
Ghsr	▪
Gimap6		▪
Gjd4		▪
Gkn1		▪
Gm2694		▪
Gmnc				▪
Gnas	▪		▪	▪
Gnb5				▪
Gng3	▪			▪
Golga2				▪
Gpam	▪			▪
Gpat3	▪
Gpbar1		▪
Gpd2	▪
Gpld1		▪
Gpr22		▪
Gpr50				▪
Greb1		▪
Grik1		▪
Grin3b				▪
Grm7		▪
Gsk3a		▪
Gstcd		▪
Gt
Gulo				▪
H13		▪
H1f10		▪
Hadhb				▪
Hap1				▪
Hbegf
Hbs1l		▪
Helz2				▪
Hgs				▪
Hgsnat		▪
Hhatl		▪
Hibadh		▪
Hif1an	▪
Hip1r		▪
Hirip3		▪
Hmces				▪
Hmga2				▪
Hmx2		▪
Hook3		▪
Hoxa10		▪
Hpse2				▪
Hsbp1l1		▪
Hspa5		▪
Hspbap1		▪
Htr1b		▪
Htr2c				▪
Htr7		▪
Hyal4		▪
Ica1		▪
Id2	▪
Ide		▪
Ifnar1		▪
Igf1				▪	▪
Igf1r
Il10				▪
Il12rb1		▪
Il1r1					▪
Il33		▪
Ilk					▪
Ilr1
Ino80d		▪
Insr					▪
Invs				▪
Irx1		▪
Islr				▪
Itgb1					▪
Itprid2	▪			▪
Izumo1r		▪
Jag1				▪
Jund	▪
Kazn		▪
Kbtbd2	▪
Kcnd3		▪
Kcne1		▪
Kcnj10				▪
Kcnj11	▪			▪
Kctd1		▪
Kdm5b				▪
Kif14				▪
Kit				▪
Klf3	▪			▪
Klhl26		▪
Klhl40				▪
Klhl41				▪
Klhl42		▪
Kmt2a		▪
Kmt2b	▪
Kmt5b		▪
Kras				▪
Krd				▪
Krtap17-1		▪
L1cam				▪
Lamp2	▪			▪
Lcn2		▪
Ldha		▪
Ldhb		▪
Lep					▪
Lepr	▪		▪		▪
Leprot		▪
Lgals12	▪
Lgmn				▪
Lipa	▪
Lipc					▪
Lmf1				▪
Lmna				▪
Lpin1	▪
Lrig1		▪
Lrp1	▪
Ltbp1		▪
Ltn1				▪
Mad2l2				▪
Maf1	▪			▪
Mag		▪
Manf				▪
Map2k2		▪
Map3k14	▪
Map4k5		▪
Mapk8	▪				▪
Mapk9					▪
Mast2		▪
Mbd5	▪
Mchr1				▪
Mcrs1		▪
Mecp2				▪
Med13	▪
Mep1a		▪
Mgp				▪
Miga2		▪
Mindy1		▪
Mir350		▪
Mlc1				▪
Mlxipl	▪
Mocs2				▪
Mohg4	▪
Mohg7	▪
Mpdz		▪
Mpz		▪
Mss51	▪
Mstn	▪
Mt1					▪
Mt2					▪
Mturn		▪
Myd88	▪
Myh1		▪
Myh11				▪
Myh7b		▪
Myl3		▪
Myo1d		▪
Myo5a				▪
Myo6		▪
Myo7a				▪
Natd1		▪
Ncald		▪
Ncoa1		▪
Ncoa3	▪
Ncoa6		▪
Ncor1	▪
Nek1		▪
Nes	▪
Neurl4		▪
Nfix				▪
Ngf				▪
Ngfr		▪
Nisch		▪
Nlgn2				▪
Nlrp3				▪
Nmur2				▪
Nog				▪
Npc1	▪			▪
Npc1l1					▪
Npffr2	▪	▪
Npr3	▪
Nptn		▪
Npy	▪
Npy1r	▪			▪
Npy6r	▪
Nr1d1		▪
Nr1h4	▪
Nr2c2	▪
Nr2e1				▪
Nrp1					▪
Nup37		▪
Nutm1		▪
Oaf		▪
Odc1		▪
Ogdh		▪
Olfr734	▪
Orc1		▪
Paox		▪
Pard6a		▪
Pbx3		▪
Pcdh18		▪
Pck1	▪
Pcsk1				▪
Pde10a	▪
Pde3b	▪
Pdk2
Pdk4
Pdpk1	▪
Peli1		▪
Pex3		▪
Pex5				▪
Pex7				▪
Pfdn1				▪
Pfn1		▪
Pgbd1		▪
Pgf	▪		▪
Phf2	▪
Phf5a		▪
Pitx3		▪
Pkd1				▪
Pkn3		▪
Pkp4		▪
Pla2g1b	▪
Plaat3	▪
Plagl2				▪
Plcb4		▪
Plekhm1		▪
Plin1	▪
Plin2	▪
Plvap	▪
Pmch		▪
Pmepa1		▪
Pnpla8				▪
Pnrc2	▪
Popdc2				▪
Popdc3		▪
Ppard	▪
Pparg	▪			▪
Ppargc1a	▪
Ppargc1b	▪
Ppp1r13b				▪
Ppp1r3g	▪
Prcp	▪
Prdm10		▪
Prdm4		▪
Prepl				▪
Prkab1	▪	▪		▪
Prkar2b	▪
Prkdc				▪
Prlr	▪			▪
Psap				▪
Pstpip2		▪
Ptbp2				▪
Pten	▪			▪
Ptgs2	▪
Ptma				▪
Ptms		▪
Ptp4a2				▪
Ptpn1	▪
Ptpn11				▪
Ptpn5		▪
Ptprd		▪
Ptprv	▪
Pudp		▪
Pura				▪
Pus1				▪
Rab11fip3		▪
Rab11fip5		▪
Rab6b		▪
Rad18		▪
Rai1	▪
Rapgef3	▪			▪
Rasgrf1		▪
Rbl1	▪
Rbm38	▪
Rbm4b		▪
Rcan1		▪
Rcan2	▪
Reg3d		▪
Rela				▪
Reln				▪
Retreg3		▪
Rgs4					▪
Rgs5				▪
Rgs7				▪
Rhbdf1				▪
Rhobtb3		▪
Rhot1				▪
Rictor					▪
Rimklb		▪
Rln3	▪
Rmi1	▪
Rnd3				▪
Rnf10		▪
Rps6kb1	▪
Rptor	▪		▪		▪
Rpusd2		▪
Rreb1		▪
Rrm2b				▪
Rrn3				▪
Rspo1		▪
Runx1				▪
Runx2				▪
Rxfp4	▪
Samd4	▪
Satb1		▪
Scamp5		▪
Scarb2		▪
Scd1	▪
Sclt1				▪
Scn10a					▪
Scn4a				▪
Sec23a		▪
Sec24a		▪
Sema3f		▪
Senp1	▪
Serpina12	▪
Serpinb5		▪
Sertad2	▪
Sertad3		▪
Setd1a		▪
Setd2		▪
Setd6		▪
Sgms1		▪
Sgms2	▪
Sh3pxd2b	▪
Shank3		▪
Shh				▪
Shisa7		▪
Shox2				▪
Sik1		▪
Sik3	▪	▪
Sirt1	▪			▪
Sirt3
Sirt7	▪
Slc1a1		▪
Slc1a2				▪
Slc20a2		▪
Slc25a21		▪
Slc25a30		▪
Slc25a4					▪
Slc27a5	▪
Slc29a1		▪
Slc2a4	▪				▪
Slc30a10				▪
Slc30a7				▪
Slc38a10		▪
Slc43a2				▪
Slc44a1		▪
Slc4a1				▪
Slc4a10		▪		▪
Slc51b		▪
Slc5a1				▪
Slc5a10	▪
Slc5a2					▪
Slc5a6				▪
Slc6a5				▪
Slurp2	▪			▪
Smad2				▪
Smc3		▪
Smco2		▪
Snap25					▪
Snord116				▪	▪
Snrk				▪
Snx27				▪
Sox8				▪
Sp4				▪
Spata5		▪
Spin1		▪
Spin2c		▪
Sprtn	▪
Sptlc2					▪
Srcin1		▪
Ssbp2		▪
St18		▪
Stat3	▪			▪
Stx16		▪
Stx1a		▪
Stx3		▪
Supt7l		▪
Svep1		▪
Taf7l	▪
Tardbp	▪			▪
Tax1bp1				▪
Tbp				▪
Tcf7l2		▪
Tead1		▪
Tex261		▪
Tfap4		▪
Tg(Actb-Ptma)T12Clwu				▪
Tg(aP2-SREBF1c)9884Reh	▪
Tg(ATXN3*)67.2Cce				▪
Tg(ATXN3*)84.2Cce				▪
Tg(BAC144D14)5A2Masu	▪
Tg(BAC144D14)5D3Masu	▪
Tg(CAG-Btc)2Ewo				▪
Tg(Ckm-IGF1R*K1003R)1Dlr				▪
Tg(CMV-HTT*48Q)BTag				▪
Tg(CMV-HTT*89Q)ATag				▪
Tg(Fabp4-LEP)F8Ffc	▪
Tg(Fabp4-LMNA*R482Q)11ACdl	▪
Tg(Fabp4-Serpina12)1Jwada	▪
Tg(GAS7)63.2Lus	▪
Tg(HDexon1)62Gpb				▪
Tg(IGFBP2)1Miel				▪
Tg(Krt14-Nog)#Jake				▪
Tg(KRT19-TAg)7Eps				▪
Tg(Myh6-Med13)1Eno	▪
Tg(Myl2-FGF19)1Dfre	▪
Tg(Myog-Ppargc1a_i4)#Brsp	▪
Tg(Nes-cre)1Kln	▪
Tg(Ngf)56Kma				▪
Tg(Pgk1-FGF2)15Cofn				▪
Tg(Ppp1r1b-HTT*)1Meeh				▪
Tg(Prnp-FUS)WT3Cshw				▪
Tg(Prnp-ITM2B*)7Jckr				▪
Tg(Prnp-TBP*)71-16Xjl				▪
Tg(Prp-GPR37)1Ryot				▪
Tg(Pten)1Srn	▪
Tg(SOD1*G93A)1Gur				▪
Tg(SREBP1a)7343Reh	▪
Tg(tetO-Egfr*)2-9Jek				▪
Tg(tetO-Rai1,-EGFP)463Walz	▪
Tg(tetO-Rai1,-EGFP)479Walz	▪
Tg(TG-BRAF*V600E)2Jaf				▪
Tg(Thy1-Nlgn2)6Hnes				▪
Tg(Ttr-IGF1)1Sykr	▪
Thbd				▪
Thra		▪
Thsd1		▪
Tlr2	▪
Tlr4	▪
Tlr5	▪
Tmeff2				▪
Tmem106b		▪
Tmem14a		▪
Tmem189		▪
Tmem248		▪
Tmem260		▪
Tmem72		▪
Tmem79		▪
Tmprss15		▪
Tnik		▪
Tnks	▪
Tnks2		▪
Tnni2		▪		▪
Trafd1		▪
Trim29		▪
Trim66		▪
Trpv1	▪
Tsc1				▪
Tsc2				▪
Tsn				▪
Ttc28		▪
Ttc8				▪
Tuft1		▪
Txnrd1				▪
Ucp1					▪
Ucp2				▪
Ufl1		▪
Uncv				▪
Unk		▪
Ush1c		▪
Usp15		▪
Usp19		▪
Usp20		▪
Usp3		▪
Usp33		▪
Vamp3		▪
Vdr				▪
Vegfa				▪
Vldlr	▪
Wdr41		▪
Wfs1				▪
Wg2b	▪
Wg2d	▪
Xdh				▪
Xirp2				▪
Xrcc6				▪
Zdhhc13				▪
Zdhhc5		▪
Zfp148				▪
Zfp36					▪
Zfp60		▪
Zfp689		▪
Zfyve28		▪
Zmynd17					▪
Zmynd8		▪
Zscan21		▪
Zzef1		▪

## Sheet: Section 6
Section 6. Human AIWG-P and AIWG-R gene sets: 155 human genes with significant differential expression between weight gain and no weight gain groups before drug treatment. (Crespo-Facorro et al. (2019) npj Schizophrenia 5, 7. https://doi.org/10.1038/s41537-019-0075-y
Note: full dataset was not archived in GEO
Symbol	f(Res/Prone)	p	q
GLYATL3	#¡DIV/0!	1e-15	1.3e-12
TBC1D3G	28.39	6.4e-06	0.0012
CTAG2	12.72	2.7e-05	0.0042
FRZB	10.62	8.6e-06	0.0015
KRT79	7.24	2.6e-08	8.7e-06
HBG1	6.96	6.3e-88	1.2e-83
GLYATL2	6.63	1.1e-07	3.3e-05
IGFBP5	5.86	4.2e-12	3e-09
RAB17	4.35	1.1e-05	0.0019
CNTNAP3B	3.27	1.5e-08	5.5e-06
NEBL	2.91	9.5e-25	2.3e-21
HSPA12B	2.7	3.4e-10	1.7e-07
CYP26B1	2.62	8.5e-14	7.2e-11
HBG2	2.58	5.5e-25	1.5e-21
FAM154B	2.47	6.2e-09	2.5e-06
MEG3	2.42	2.2e-14	2.2e-11
CTXN2	2.21	1e-10	5.7e-08
SLC12A1	2.17	1.5e-20	3e-17
HBZ	2.01	1.6e-06	0.00036
GFPT2	1.99	3.3e-06	0.00068
BHLHA15	1.97	5.8e-05	0.0077
DLC1	1.97	6.1e-05	0.0079
NUAK1	1.94	5.1e-05	0.0069
CLEC4F	1.9	1.4e-08	5e-06
ZFP57	1.88	1e-08	3.9e-06
HLA-DRB5	1.74	1e-18	1.8e-15
TENM4	1.73	5.1e-11	3.1e-08
IGLL5	1.7	4.2e-11	2.6e-08
KLK1	1.69	1.7e-05	0.0028
TNFRSF17	1.68	1.6e-08	5.7e-06
DSP	1.67	9.9e-09	3.9e-06
COCH	1.65	4e-10	2e-07
IGFBP3	1.65	6.2e-08	2e-05
RP11-829H16.3	1.65	1.9e-09	8.4e-07
LCN2	1.58	3.8e-05	0.0057
OLFM4	1.55	4.1e-05	0.006
FMN1	1.54	1.6e-10	8.9e-08
HLA-DQB1	1.54	1e-14	1.1e-11
LAIR2	1.52	3.6e-07	9.7e-05
MYBL2	1.52	6.3e-05	0.008
NEFL	1.51	1.9e-07	5.7e-05
CRIP2	1.5	2.1e-06	0.00047
PARM1	1.5	3.1e-06	0.00065
BHLHE41	1.49	1.3e-05	0.0023
COL4A4	1.48	7.5e-06	0.0014
TNFRSF13B	1.48	2.8e-06	0.0006
TPPP3	1.47	7.2e-09	2.9e-06
LAMA5	1.46	1.2e-06	0.00028
B4GALNT3	1.45	6.2e-06	0.0012
IGJ	1.43	3.4e-06	0.00069
MSC	1.43	4.4e-05	0.0063
OSBPL10	1.43	3.1e-06	0.00065
SSPN	1.43	1.7e-05	0.0028
TXNDC5	1.43	4.1e-06	0.00083
CRIP1	1.42	3.3e-07	9.2e-05
MOK	1.42	3.8e-05	0.0057
PAX8	1.42	2.5e-08	8.6e-06
PAX8-AS1	1.42	3.1e-08	1e-05
MZB1	1.41	7.5e-05	0.0094
CPNE5	1.38	2.9e-05	0.0045
BLOC1S5-TXNDC5	1.36	5.7e-05	0.0076
SYNPO	1.35	6.2e-05	0.008
CD79A	1.34	4.6e-05	0.0065
HLA-DRB1	1.24	5e-05	0.0068
LRRC6	1.17	4e-05	0.0058
GPR15	1.13	4.8e-05	0.0066
IFI27	-1.01	1.1e-09	5.2e-07
SIGLEC8	-1.14	1.3e-06	0.00029
OLIG2	-1.16	4.5e-05	0.0063
ADARB2	-1.2	6e-05	0.0079
MDGA1	-1.22	1.2e-08	4.4e-06
HIP1	-1.25	5.1e-05	0.007
MUC20	-1.25	2.1e-05	0.0033
PRSS41	-1.25	1.3e-05	0.0022
ACCS	-1.27	2.4e-05	0.0037
ADORA3	-1.27	1.4e-05	0.0024
IFITM3	-1.28	2.5e-06	0.00054
IDO1	-1.28	1.8e-05	0.003
AJAP1	-1.3	2.8e-07	8.2e-05
KIRREL3	-1.3	5.8e-05	0.0076
LY6E	-1.3	7e-06	0.0013
FAM157A	-1.32	6.1e-05	0.0079
IFI6	-1.32	5.6e-05	0.0076
XAF1	-1.33	6.6e-06	0.0012
GNG11	-1.35	3.2e-05	0.0048
ITGA2B	-1.35	4.2e-05	0.0061
TENM1	-1.35	1.9e-05	0.0031
CENPK	-1.37	3.1e-06	0.00065
CASP5	-1.39	5.5e-06	0.0011
FCGR1A	-1.39	3.9e-05	0.0057
OAS3	-1.39	2.8e-05	0.0043
C1QC	-1.41	4.8e-05	0.0066
CARD17	-1.41	2.1e-05	0.0033
SLC26A8	-1.41	1.9e-05	0.0031
DSC2	-1.43	5.8e-06	0.0011
LOC642846	-1.43	8.1e-07	0.00021
RHD	-1.45	4.4e-07	0.00012
FAM118A	-1.45	1.3e-06	0.0003
LOC100506159	-1.45	4.8e-06	0.00095
RP11-47I22.2	-1.45	1.1e-06	0.00026
CTRB2	-1.47	4.7e-06	0.00094
MYL9	-1.47	5e-09	2.1e-06
PPBP	-1.47	2e-07	5.9e-05
SEMA6B	-1.47	1.4e-05	0.0024
SLC7A8	-1.47	1.3e-05	0.0023
TNFAIP6	-1.47	5.3e-07	0.00014
C15orf43	-1.49	4.2e-05	0.0061
EPSTI1	-1.49	9.2e-08	2.9e-05
ITGB3	-1.52	2.9e-06	0.00062
CD274	-1.54	3.1e-07	8.9e-05
SNORD43	-1.54	2.3e-14	2.3e-11
ANKRD22	-1.56	1.1e-06	0.00027
LOC100272216	-1.56	3.2e-07	9e-05
PDE3A	-1.56	2.2e-11	1.4e-08
FAM3B	-1.59	3.1e-09	1.4e-06
FGF13	-1.59	1.4e-05	0.0024
LCT	-1.59	7.2e-05	0.0091
PI3	-1.59	1.1e-07	3.4e-05
BEND7	-1.61	2.8e-05	0.0044
IFIT3	-1.61	2.6e-09	1.1e-06
VASN	-1.64	1.1e-06	0.00027
CMPK2	-1.64	5.3e-10	2.5e-07
TMEM108	-1.64	8.4e-06	0.0015
PROS1	-1.67	1.3e-06	0.0003
RP11-290F20.1	-1.67	6.5e-14	6e-11
SERPING1	-1.67	1.9e-10	1e-07
SLC2A14	-1.67	6.2e-07	0.00016
BATF2	-1.69	4.3e-08	1.4e-05
CD177	-1.69	9.4e-18	1.5e-14
ZDHHC19	-1.69	2.6e-10	1.4e-07
IFIT1	-1.72	4.6e-12	3.2e-09
ANKRD30BL	-1.72	4e-13	3e-10
ARHGEF17	-1.72	8.3e-07	0.00021
IFI44	-1.75	5.1e-15	6.1e-12
LOC284581	-1.75	7.5e-14	6.6e-11
SEC14L3	-1.75	1.9e-07	5.6e-05
RP11-290F20.2	-1.82	8.3e-17	1.2e-13
TMEM119	-1.85	4e-07	0.00011
TRPC6	-1.96	3.9e-10	1.9e-07
GOLGA8R	-2	1.9e-08	6.7e-06
SIGLEC11	-2	1.2e-06	0.00028
COL5A2	-2.04	6.7e-11	4e-08
STOX1	-2.04	4.9e-06	0.00095
CSMD1	-2.08	1.1e-13	8.9e-11
SIGLEC1	-2.17	1.3e-29	6.6e-26
IFI44L	-2.38	6e-32	3.9e-28
NUP210L	-2.38	6.2e-09	2.5e-06
C21orf15	-2.44	2.1e-26	6.8e-23
MYO16	-2.44	3.8e-13	3e-10
RSAD2	-2.56	7.3e-29	2.9e-25
MSLN	-3.45	5.8e-22	1.3e-18
CPA5	-3.7	2.3e-17	3.4e-14
OTOF	-3.85	7.6e-66	7.5e-62
MYOZ3	-4.17	1.4e-11	9.3e-09
PRAME	-14.29	5.3e-15	6.1e-12

## Sheet: Section 7
Section 7. Mouse and human 5 kb ChIP-Seq node consensome percentile rankings of Ifit1, Ifitm3, Rhd and Rsad2.
	Mouse				Human
Node	Ifit1	Ifitm3	Rhd	Rsad2	IFIT1	IFITM3	RHD	RSAD2
Stat2	99	98		98	98	98		98
Irf1	99	91		96	99	96	41	96
Stat1	99.2872	99.5065		98.1016	92	95	45	91
Tal1			98	81	43	37	96	97
Irf9	99	99		98
Gata1			98		68	48	96	94
Cebpd	55	89		96	63		80	82
Cebpb	61	96		98	91	67	35	44
Cebpa	68	96	23	99	88	18	32	58
Smc1a	97	98		16	75	64	6
Rad21	94.5301	97.793	7.05107	19.1139	85	63	8	7
Hdac3	33	86		99	55
Myod1		78		97		61
Myf5	32	85		97		11
Ncor1	21	95		99			10
Ldb1	73		96		47		83	86
Smad1		42	93		68	11	88	93
Smc3	94	98	4		76	70	27	44
Ctcf	85	97	2	12	67	89	12	32
Irf4	99	37	16	26	78	32	14	79
Six2	85	81			23	99		52
Irf8	97	76	71	78				24
Irf2	95	90			92	24		42
RELA	90	93		84	30	38	98
Stag2	94	97		12	66	39
Ctcfl	64	96			37	61	4
Maz	25	53	54			95	36	7
Bcl6	40	1		98		3	11	39
Srf	59	98		9	13	59	6
Stat5a	18	60		46
Srebf1	97	64		34
RAG1					95	3	70	59
Onecut2			4	54	47		16	97
Hnf4a		96		71		9
ZBTB7A						98	51	51
Ppara	35	78		99
Esrra		65		98
Gps2		69		99
ZFP64						39	99
Smad2		49		6		97
Nr1d1	0	52		96
Six1		42				98
RELB							97
Six4		30				97
Bach2				96
ARID2					18	95	4
CUX1						95	7
AGO1						98	10
Prdm15		98
Gata2	15	51	80	58	74	3	86	82
Stag1	95	94		51	83	63	7
Jun	71	57		94	7	34	22	0
Trp63		92			13	29	29	83
Tle3	91	53		68			20
Atf3	18	49		87		39	18
Stat3	57	46		31
Rxra	55	85		96
RCOR1	43	14	79		13		45	76
Nr1h2	63	71		95
Myog		78		71
CCNT2						63	41	35
TBL1XR1					26		38	76
PML					16	12	50	48
Zmiz1			7				58	61
ORC2							71
Ptf1a				95
Satb1	7			53		95
Ubtf			61				47	8
Ascl1				95				28
CASZ1						68
Cdyl	58
HMGN3						7
TARDBP						33	30
NFYB					35
Nkx3-1
BPTF						21
ZNF331					17	1		2
EN1
FOXM1					15
Ep300	90	87	25	75	38	51	40	33
Tead4	10	78	10	72	78	88	69	70
Spi1	48	69	59	69	33	45	26	67
Nanog	74	68	32	10		93	84
Otx2	78	83	17	22	34	86	37	16
Smarca4	39	62	2	35	47	90	23	22
Lmo2		62	74	93				60
Ikzf1	60	93		39	87		38	26
Gata3	51		6	24	83	1	68	71
Runx1	24	32	13	61	29	39	37	64
Esr1	16	61		83	50	74	17	16
Foxa2					55	39	85	1
Foxf1	86	77		73			83
Cdk8		68			73	42	21	44
Mef2c	13	15	9	94	78		92	14
Erg	6	65	8	52	8	71	22	14
Tet2		85		49		23	87
Tcf3	27	58		80	21	54	36	0
Fos	16	65		72	23	51		18
Jund	41	61		73	5	26	26	25
Med1	34	84		22	43	62	34	7
Pou5f1	10	74	36	13		72	87
Junb	63	79		81			7
Sox2		77	73	16		79	48
Tead1		57	40	44	60	61	35
Tcf12		85	1	24	49	70	11	20
Mbd3		76	11	3	56	45	78	19
Foxa1					41	11	80	41
Nr3c1	25	74		92	4	55	11
Med12	12	75			64	73		46
Hdac2	37	33		39	27	28	14	20
Kdm1a	23	43	4	50	9	24	63	38
Egr1				82	12	65	88	25
Fli1		62	11	45	1	38	14	38
Tfap2c		66	5	48		83	35
Vdr	40	49		50	29		83
Irf3	94	87		88
Brd4	25	62		26	33	48	38	21
Runx2	8	69		42	89	6		4
Tbp	37	27	41	0	29	35	51
Sin3a	29	58	21	1	31	47	50	2
Myc	16	56	5	33	18	35	37	29
Usf2	44	34		76		74
Zic2	7	77		76		47
Sumo2		84	44
Crebbp	26	55		78	4	12		21
Fgfr1	68			82		61	27
Bhlhe40	47	26	20	16		54	5	21
Creb1	31	29	30	49	26	29	27	7
Ets1	38	9	17	36	16	19	8	59
Eomes						48	50
Prdm1	77			85	72
BRD7					39	85		83
Setdb1		74				8		88
Dpf2		59			45	52		45
Mafk	26		52	26	13	63
Myb			27	15	64		30	90
Lyl1				77	44	61		29
Nr4a1	66	10		85
Kmt2c		94		19	28	6
Nfe2				56	1	20	29	35
Trim28		90				34		49
Klf4	9	71		7	2	55	55	1
Pparg	27	62		67	46	6
Hdac1	22	22		10	16	20	54	24
Maff				51		49
Mecp2				60				91
Rest	62	10		5		19	30	5
Zfp384	79	84	7	4
Tbx21	68	26		12	8	19	27	34
Chd1			5		35	75	82
Tfap4	13			3	6	11	85	77
Nelfa	25	69		12	6	34	34	5
SREBF2					72	15	41	65
Neurod1		9		88	20	24	26
Cbx3		35			21	30	25	76
Tfap2a		73				56	4
Prox1	2	65		83	49
Max	11	31	30		13	30	34	20
Zbtb17							62	77
Nrf1		16				38	93
Ebf1		67		14			44
Gata4	0	10	3	34	45		17	10
RBBP5					43	24	42	62
Arid1a		65				49	8
Cdk9		39			62	18	15	55
PBX3					73	55	43
Pgr		26		44	4	44	60
Ssrp1		38			18	81	38
Sumo1	36	77	34			37
Taf3		23			57	79	4	9
Irf5	82	83	21
Meis1		73	9	45
Brd9		94			4	67	5	3
Jmjd6		88				30	62
Zc3h11a	86	94
Aire	69	50		63
Trim33	11	81		78
Rfx1		42		82
Batf	84	19		34		39
Stat5b		70						69
Nipbl	28	27		22	19	9	51
Rbpj	16	70		20		27
Prdm16	73	46		43
MEF2B					74			70
TCF21					8	51	70
Wapl	82	86
Hcfc1	14	36	15	1	40	0	25	26
Esrrb		91	48	3
Nr1h3	9	12		93	13
Asxl1		53			18		79
POU2F3					77			49
Gabpa				23	11	47	41	27
GATAD2B					81	75
Chd2	37	48			37
YAP1					59	77		24
Atf4	10	40		79
SKI					42	55	8	32
Tcf4		45			42	30	20	15
Mta2	19	17		42	58		24
Maf	74			86
CHD7						49	73
Fosl1		94				34
Kmt2a	21	3		14	26	33	34	17
SMARCA2						71
NFATC1					6	64	78
SMARCC1					23	77	23	15
Taf15	56	15				44	15
Pax7		78		32
Rfx3				72
CCND2					55		89
NETO2					71	10		39
Atrx		71		50		30
Zfp281		76	67
PBX4					33	46	19	59
ATF2					19	21	76
Gfi1b							83
Sp1		18	6		31	32	23
NR2F1						81	22
LMNA					38	59
Chd4	17	84	18	21
TOP1					67			73
NR2F2					19	1	47	30
LMNB1					47		75	14
Foxo1				48	28	37	6
Arid3a		61					28
HMGB1						71	36	27
DDX5					42	73	44
Klf5	23	63			9		43	4
Mafb	19			73
Nfib		48		82
Mxi1	12	24	19		11	14	37	1
Onecut1	71	30		34
Rel		24				34	77
RUNX1T1					37	47	13	12
ZNF366						6	86
Brd2	10	55			14	37	17	4
Rnf2	10	11	27	11				60
Pbx1	58	9				0	43
Ezh2				5		90	16
NOTCH1					16	12	35	36
Smarca5	44	88
HOXB13					15		0
TAF1					27	35	57
Fosl2	35			39		33	5
Usf1			27			56	3
Tgif1		75		50
Elf1				16	0	47	46	6
KLF11					50	22	55
E2F6			15			84	28
Chd8		28			14	28	12
Kmt2d		43	12	6	31	13	6
SS18					27	72	25	4
TP53BP1					47	87	29	4
AFF4						56	68
Cebpe		84
Lhx2	51		74
JMJD1C					37	24		21
Runx3					37		20
RFX5					72	24
MEF2A					84
Ncaph2		53				64
PRAME								52
BRD3							94	11
Kdm4c	1	22		41		47	14
Setd1a	14	51	10
SNAI2					6	43	5	66
Tmem131				88
HEY1					9	14	76
Hoxa13				83
KLF1					9	15	26	29
NFIC					30	52		17
Nfkb1							58
PRDM10					88	13	15	1
Olig2				56			67
Foxp1		29		18	0	10	46
LARP7						43	70
Ehmt2	33					30
Neurog2		0	37	72
Vsx2			86
Zic3		69
Arntl		3		54		41	9
Ash2l	3				69			38
DCP2						92
GATAD2A					69	10
Nr1d2				91
Smad3	5	28	30			14	29
POU2F2					23		65
Trp53					3	22	58
Pou2f1	5			21			54
Ebf2		74	28
Insm1	1			67
BCLAF1					23		16
Rag2	5	5	3	4	21	22	38
Cdc73	18	86
ING2						43	57
INTS13					4	13	51	1
ATF1							14	37
Cbfb	2	10	21	30	4	15
RBFOX2		25				31	59
ZNF384							68
Yy1		14			10	35	39
ZNF143					13	58	8	5
MTA3					69		13
AR					9	28	10	33
Rara						7	13
RBBP7						11	32	38
RBM25						10	1	45
Tbx5	1	24		74
ZBTB16								71
Dmc1	9		14			80
NFYA					20		31
Pax5					25	21	14
USP7						46	25	16
Sall4		11		39			42
SUPT5H					19	31	44	0
HOXC9								94
ELF3					34		24
GATA6					22	72
HNRNPLL						0	47
TRIM24						32	45
HOXA4						43	50	0
ING5						52	4
Nelfe	0	18	4		6	17	41
HNRNPK						90
ILF3						41		10
CNOT3						29	64
LEO1						92
XRN2						90
Rbpjl				80
Ebf4			90
AGO2						87	3
Nkx6-1				73
HAP1					6	83
RBL1							89
Mtor	39					0	5	13
Phf8	4	19			2	10	48
BMI1						84
CDK7					40		26	13
SP4						41	31
PAF1						87
JDP2							86
Gfi1		19		6
Rora				82
Foxp3	20	12		49
Wiz	13	39
Isl1	64
ZMYM3							60
FUS						29
Rorc				83
SCML2						73
ZNF750						46
Ncoa2		23		63
GTF2I								82
Nr5a2				49
Grhl2
TRIM25					13		63
Bcl11b	7	12		56
FOXP2						5	23
Hoxb4		80
Smad4	7	30		17
CTNNB1						63	19
Jarid2		49	31
MLXIP					27	56
Clock		71		11
Elf4		8		42
FOXK1							75
KLF6							79
BRPF3						55
E2f4			22				36
Kmt2b		26			11
Ehf	33
HNRNPL						80
HIRA						79
Kdm6a		25		10		0	7	23
Gli3			83
KDM4A						28	46
MYH11					27	14		38
Zbtb11		43		37
ZNF263
CPSF3						74
Hnf4g		49
Hsf1							19
Ncor2		31		45
BRCA1					9		66
KDM2B						40	28
Ascl2		4		72
Med24		33	7
Nkx2-1					15		6
Xbp1				53			24
PCF11						70
Stat4		39
Grhl3						6
HIF1A					14	23	22
RB1						30	17
Kdm5a	41	28
E2F1					2	24	37
E2F3							70
RBBP4						34
Zfp57		25		47
Dmap1		69
ZIC5						65	0
Wdr5	30			4		30
MYBL2					15	52	2
PCGF1						7	55
Rcor2
BCOR						12	43
Pcgf6			65
Sp3		57	10
Hand2	10	49		13
Pknox1	8	25		39
ZBTB48						2	31
ZHX2					5	47	9
DDIT3					38
SMARCB1						14	32
IKZF3					35		30
PLAG1						30
SAP30							47
SFPQ							56
RBP1					9	15	36
Hnf1a				62
Duxbl1	61
Tcf7		1	13	15			31
BCL11A
Foxo3				30
ARID5B					24	12	0	21
Foxh1		23	3			27
SAFB						58
Supt6		60
ZNF219						21	18	23
KAT7						39
KDM2A						41	18
GTF3C2							49
E2F7						0	45
Htatsf1		56
RING1						14	43
BRCA2					55
MITF							55
PBXIP1						55
Ell3		23
Med26		21			3	12	18
SUPT6H						53
BRD1						10
HAND1						31
KDM5B					5	17	17	5
ZNF274
CRTC2						25	22
Dr1	14	22	1	1
Pax6	7	34
INTS3						25	25
HOXC5					31	23
Mtf2			49
NR5A1							48
BCL3
Id2		20
RBM22						48
NME2
TAF7							6
INTS12						30	17
Tgif2		93
CDX2
Erf		30				0
Zfp42
HNRNPC						29	7
HOXA6							45
NONO						7	39
Pbrm1		45
NCBP1							45
AHR
HMGB2
HOXB8					1
Cbx8		43
NELFCD						18	25
Rad23b		84
Suz12						23
FIP1L1						42
Pou3f1
Dppa2		0	44
PAX8						43
Nr0b1
ARNT						3	19
Utf1		14	7	22
CDKN1B						16	21
HDAC4					40
PHF2						39
Sox9		36
Ets2		6		26
NFE2L2						4	26
Btaf1	16		2
HIC1
PRDM14							38
TCF7L2						7	12	8
GLI2							38
RBM39						20	18
Men1		15					14
Sox11		39
PDX1						39
PSIP1						36
Tbx19
CXXC1						20	5
Foxl2
Paxip1	21			17
PHIP					10	12
PTBP1
HNF1B
MYCN						18	8	2
PHOX2B					37
Rpa1
TCF25					35	3
ZFX						34
PIAS1
XRCC5					2	9	4
ZNF281					35
CDCA5					25
TFDP1							32
GTF2F1						26	4
Tbx3				28
Nelfb		31
NFKB2							32
Gtf2b		11					7
NCOA3
Sox3		32
Aff3		24
BATF3		0				15
THRA						24	7
ZC3H4						28
Hoxd13				29
Zfpm1		28
Dppa4		9	15
MAPK1							9
HEXIM1						26
Msl2	27
Neurod2				5
SIRT6
BACH1						26
Tet3		25
ETV5							18	7
Mafa
Pou2af1	25
Rarb
Kdm6b	2	15			6
KLF10					22
Dicer1				21
Nfia		0		23
ZKSCAN1							21
Cbx5		1				20
DNMT3A						0	21
ELL2						21
Epop		20
Fbxo21
Taf10
Snai1
THAP11					19
ETV1						1
Ino80	10
Rfx2
RREB1						3
Stat6	19
DUX4
Zmynd11
CUL4A
PTEN						17
CREB5
ZNF335						0	18
HMGXB3						11	6
Kat5		2	15
MECOM								7
MTA1						17
ZBTB33
SIX5
DAXX					15
PPP1R10
Taf7l		14
Taf2		13
Kat2a		2	10
PCBP1						1
Nkx2-2
SRSF4						11
Cbfa2t3
Pax3
MAFG							10
AFF1						8
Elf5
ZNF76
Grip1				6
Pcgf2			6
SKP2
Prdm9
Sox6
VEZF1							4
Mettl3		1	3
Spin1		3
ZNF341					3
Ncapd3		3
TRPS1						1
Phf6				2
Sirt1				4
Supt5		2
PRMT1					1		1
Tdg
ICE1						1
Tet1

## Sheet: Section 8
Section 8. HWG/BMI gene set: "black" module genes exhibiting strong positive correlation between blood expression levels and weight or BMI in humans (Joseph et al. (2019) Sci Rep 9, 7447. https://doi.org/10.1038/s41598-019-43881-5
Human gene	Notes	Mouse ortholog
ABCC13		None
AGO2		Ago2
ANKRD11		Ankrd11
AP2A1		Ap2a1
APP		App
ARG2		Arg2
ATP6V0C		Atp6v0c
BABAM1		Babam1
BCL2L1		Bcl2l1
BCL2L13		Bcl2l13
BMP2K		Bmp2k
BNIP3L		Bnip3l
BRAF		Braf
C19orf77		2210404O07Rik
C8orf76		9130401M01Rik
CA2	incorrectly annotated as FW340046 in original publication	Car2
CARM1		Carm1
CCNI		Ccni
CDC34		Cdc34
CNPPD1		Cnppd1
CREG1		Creg1
CTSB		Ctsb
DMTN		Dmtn
DNAJA4		Dnaja4
DNAJC14		Dnajc14
E2F2		E2f2
EIF2AK1		Eif2ak1
ELOF1		Elof1
EPB41		Epb41
EPOR		Epor
FAM101B		Fam101b
FAM104A		Fam104a
FAM117A		Fam117a
FAM134A		Fam134a
FAM20B		Fam20b
FAM210B		Fam210b
FAM46C		Fam46d
FAXDC2		None
FBXO7		Fbxo7
FBXO9		Fbxo9
FECH		Fech
FEM1A		Fem1a
FUNDC2		Fundc2
FURIN		Furin
GABARAPL2		Gabarapl2
GADD45A		Gadd45a
GCLC		Gclc
GID4		Gid4
GLRX5		Glrx5
GLUL		Glul
GNA12		Gna12
GRINA		Grina
GSPT1		Gspt1
GUCD1		Gucd1
HBQ1		Hbq1b
HDGF		Hdgf
HERPUD1		Herpud1
HIST1H2AE		Hist1h2ae
HMBS		Hmbs
HPS1		Hps1
IFT52		Ift52
INPP1		Inpp1
IPCEF1		Ipcef1
JAZF1		Jazf1
KLF1		Klf1
LOC100134229		None
LOC401320		None
LYL1		Lyl1
MAF1		Maf1
MAP2K3		Map2k3
MARCHF8	incorrectly annotated as 43167 in original publication	Marchf8
MARK3		Mark3
MBNL3		Mbnl3
METTL9		Mettl9
MICAL2		Mical2
MKRN1		Mkrn1
MPP1		Mpp1
MUC22		Gm9573
MXI1		Mxi1
NFIA		Nfia
NPRL3		Nprl3
NTAN1		Ntan1
NUDT4		Nudt4
NUTM2A-AS1		None
OPTN		Optn
OSBP2		Osbp2
PANK2		Pank2
PARP16		Parp16
PCGF5		Pcgf5
PDCD6		Pdcd6
PINK1		Pink1
PIP4K2A		Pip4k2a
PITHD1		Pithd1
POLL		Poll
POLR1D		Polr1d
PPM1A		Ppm1a
PPP3R1		Ppp3r1
PRDX2		Prdx2
PSME4		Psme4
PSMF1		Psmf1
R3HDM4		R3hdm4
RAB2B		Rab2b
RAD23A		Rad23a
RANBP10		Ranbp10
RBM22		Rbm22
RBM38		Rbm38
RBM5		Rbm5
RIOK3		Riok3
RMND5A		Rmnd5a
RNF10		Rnf10
RNF11		Rnf11
RNF123		Rnf123
RNF14		Rnf14
RNF187		Rnf187
RNF41		Rnf41
RPIA		Rpia
RSU1		Rsu1
SELK		Selk
SEPHS2		Sephs2
SESN3		Sesn3
SKP1		Skp1
SLC25A37		Slc25a37
SLC48A1		Slc48a1
SLC4A1		Slc4a1
SLC7A5		Slc7a5
SMOX		Smox
SNCA		Snca
SNX3		Snx3
SRRD		Srrd
STRADB		Stradb
TBC1D22B		Tbc1d22b
TFDP1		Tfdp1
TMCC2		Tmcc2
TMEM183A		Tmem183a
TNPO3		Tnpo3
TNS1		Tns1
TPGS2		Tpgs2
TPM1		Tpm1
TRAK2		Trak2
TRIM10		Trim10
TRIM58		Trim58
TSPAN5		Tspan5
TUBB2A		Tubb2a
UBE2F		Ube2f
UBE2H	incorrectly annotated as AL832212 in original publication	Ube2h
UBE2H		Ube2h
UBXN6		Ubxn6
USP12		Usp12
VPS53		Vps53
VWCE		Vwce
WASF2		Wasf2
WNK1		Wnk1
XK		Xk
XPO7		Xpo7
YIPF6		Yipf6
YOD1		Yod1
ZMAT2		Zmat2

## Sheet: Section 9
Section 9. ChIP-Seq high confidence transcriptional target (HCT) intersection analysis of the HWG/BMI gene set
Node	INT	OR	P	Q
TAL1	30	5.64967	1.86225e-12	1.771e-09
GATA1	28	4.84557	2.31624e-10	1.10137e-07
ORC2	10	9.85374	2.42395e-07	7.68392e-05
SMAD1	18	4.1036	2.14653e-06	0.000510337
CEBPD	16	4.05119	8.37518e-06	0.00159296
ZMIZ1	10	6.13545	1.31914e-05	0.00209084
LDB1	14	3.39683	0.000166744	0.0226533
MAFK	14	3.27156	0.000240162	0.0275481
ZNF143	17	2.87183	0.000260708	0.0275481
NOTCH1	15	2.84972	0.000598425	0.0569102
BACH2	6	5.99939	0.000744183	0.064338
HCFC1	13	2.97632	0.000887269	0.0672367
KDM6A	14	2.83454	0.000919113	0.0672367
FOXP1	16	2.59216	0.00106319	0.0722213
TFAP4	15	2.64711	0.00120714	0.0765328
ZBTB7A	15	2.5933	0.00146157	0.086872
CREB1	16	2.45154	0.00182142	0.101892
SIX5	8	3.53354	0.00288752	0.149932
MAFF	9	3.22095	0.00299548	0.149932
KLF4	13	2.55325	0.00319406	0.151673
ETS1	15	2.36479	0.00334925	0.151673
THAP11	8	3.39478	0.00364472	0.157551
INSR	4	6.68933	0.00387617	0.160271
HNRNPK	10	2.85861	0.00415199	0.164523
HMGB1	12	2.54287	0.00456426	0.173625
MAZ	14	2.33512	0.00489021	0.178869
ZEB1	11	2.56259	0.00601488	0.207546
ZNF263	12	2.4375	0.00623047	0.207546
ELF1	14	2.23971	0.00684598	0.207546
BACH1	8	3.03582	0.00686067	0.207546
HNRNPLL	12	2.4043	0.00688229	0.207546
NR1H2	8	3.0261	0.00698366	0.207546
HMGN3	10	2.61214	0.00748079	0.213515
KAT2A	6	3.67733	0.00763354	0.213515
HNRNPC	10	2.49568	0.00997527	0.271042
CDK9	13	2.18738	0.0104746	0.276704
HNRNPUL1	5	3.94067	0.0109308	0.280951
NCBP1	10	2.43379	0.0116612	0.288446
FOXP2	8	2.72857	0.0122461	0.288446
HOXA6	9	2.54927	0.0123111	0.288446
TAF15	8	2.72069	0.0124356	0.288446
ATF1	8	2.6222	0.0150999	0.328456
PML	11	2.21152	0.0159916	0.328456
NFYB	8	2.59319	0.0159974	0.328456
BRPF3	10	2.30925	0.0160475	0.328456
IRF4	12	2.1276	0.0161229	0.328456
HNRNPL	9	2.42632	0.0162867	0.328456
GTF3C2	9	2.41523	0.0167093	0.328456
JUNB	9	2.40972	0.0169236	0.328456
ELK4	5	3.43544	0.0183878	0.349735
TBL1XR1	8	2.49695	0.0194442	0.362577
JUND	13	1.98125	0.0211031	0.385943
TP63	9	2.29939	0.0219043	0.393037
PBX3	11	2.09236	0.0225834	0.397719
JUN	13	1.94793	0.023672	0.399914
SP1	13	1.94541	0.0238789	0.399914
BRD7	11	2.07215	0.0239696	0.399914
SMARCC1	13	1.9379	0.0245075	0.401839
TP73	4	3.75865	0.0253268	0.408233
ZNF280D	4	3.72888	0.0259564	0.411409
MYH11	10	2.08654	0.0289226	0.435938
PBX1	10	2.06052	0.0310134	0.435938
NFE2L2	8	2.27267	0.0310547	0.435938
NFYA	8	2.26162	0.0317937	0.435938
ETV1	9	2.1402	0.0320811	0.435938
TFAP2A	12	1.90372	0.0329595	0.435938
POU2F1	8	2.24017	0.0333075	0.435938
PCGF1	11	1.95781	0.0336237	0.435938
PHF6	1	38.9141	0.0336988	0.435938
GATA4	11	1.95481	0.0339262	0.435938
RBM25	12	1.89333	0.0340882	0.435938
TARDBP	7	2.37859	0.0341545	0.435938
KDM2B	12	1.88818	0.0346628	0.435938
FGFR1	10	2.01412	0.0351768	0.435938
MTA2	7	2.35805	0.035484	0.435938
KAT7	9	2.09737	0.0356143	0.435938
BATF	6	2.55805	0.0357021	0.435938
FOXA2	13	1.82908	0.0357552	0.435938
PGR	12	1.87288	0.0364283	0.438523
DDX21	7	2.31145	0.0387187	0.454577
RFX5	9	2.06028	0.0390164	0.454577
TFEB	2	6.7106	0.0396514	0.454577
TCF12	12	1.84278	0.0401501	0.454577
HNF1B	7	2.28561	0.0406514	0.454577
NELFA	10	1.9498	0.0419436	0.454577
GATA2	12	1.82577	0.042441	0.454577
SIRT1	3	4.01833	0.042951	0.454577
MEN1	8	2.12283	0.042972	0.454577
INTS12	9	2.01267	0.043889	0.454577
SUPT5H	11	1.86873	0.0439242	0.454577
RBP1	10	1.93032	0.0442544	0.454577
ARID3A	6	2.41721	0.0445783	0.454577
KDM5B	12	1.80906	0.0448222	0.454577
KDM1A	12	1.8067	0.0451699	0.454577
SMAD4	3	3.88526	0.0465362	0.454577
ATF3	12	1.79265	0.0472951	0.454577
SMARCC2	2	6.02117	0.0477592	0.454577
PRDM10	10	1.89556	0.0487138	0.454577
CEBPB	13	1.73755	0.0492588	0.454577
NETO2	8	2.05263	0.0501877	0.454577
USF1	11	1.82295	0.0504143	0.454577
HNF4A	8	2.0481	0.050695	0.454577
GATAD1	6	2.33676	0.05077	0.454577
NONO	9	1.95248	0.0510015	0.454577
TBP	11	1.81773	0.0512185	0.454577
NR5A1	10	1.87711	0.0512698	0.454577
BATF3	6	2.329	0.0514168	0.454577
FOS	11	1.81513	0.0516238	0.454577
CCNT2	8	2.0258	0.0532819	0.461559
DCP1A	6	2.30601	0.0533874	0.461559
RUNX2	11	1.77199	0.0588498	0.5042
FIP1L1	6	2.23952	0.0595732	0.504968
SMARCA2	5	2.44677	0.0607923	0.504968
PRDM11	4	2.79569	0.061001	0.504968
NELFCD	9	1.87523	0.0619667	0.504968
BRD2	11	1.75477	0.0620116	0.504968
HOXA4	8	1.95749	0.0621253	0.504968
KLF5	9	1.86182	0.0641109	0.51669
LYL1	5	2.39637	0.0650774	0.520072
ERG	12	1.68092	0.0681932	0.540431
KLF11	9	1.83213	0.0691069	0.543146
NFE2	10	1.76502	0.0700761	0.546249
NFKB1	4	2.653	0.0706884	0.546542
ETV5	5	2.32025	0.0722778	0.547015
TBX2	5	2.32025	0.0722778	0.547015
LMO2	3	3.21086	0.0724752	0.547015
ZBTB21	5	2.2929	0.0750866	0.562263
E2F8	3	3.1251	0.0770557	0.568062
KAT5	3	3.1251	0.0770557	0.568062
EP300	12	1.6212	0.0829527	0.606831
AFF4	8	1.80832	0.0873546	0.634154
BRD1	7	1.87939	0.0903873	0.6512
NEUROD1	9	1.71981	0.0921653	0.659017
BCL6	9	1.70845	0.0949017	0.673519
MECP2	7	1.8494	0.0961097	0.67704
SMAD2	8	1.76011	0.0976888	0.683104
TAF7	7	1.83684	0.0986228	0.684601
FOXK1	8	1.74677	0.100765	0.694399
IRF3	2	3.78329	0.103613	0.707282
ARID2	9	1.67251	0.104121	0.707282
SMC3	10	1.62037	0.105303	0.710236
CDK8	10	1.6135	0.107363	0.719033
HNRNPH1	2	3.55287	0.114584	0.757608
BRCA2	3	2.59337	0.116074	0.757608
MTOR	9	1.63024	0.116149	0.757608
ASXL1	8	1.68292	0.116953	0.757608
TBX5	2	3.49983	0.117372	0.757608
FOXH1	3	2.57431	0.117914	0.757608
INTS3	8	1.67374	0.119497	0.757608
POU2F2	8	1.67374	0.119497	0.757608
SOX10	1	8.34544	0.120663	0.75835
NCAPH2	8	1.66766	0.121208	0.75835
PROX1	7	1.73059	0.122846	0.763574
NCOR2	4	2.15157	0.123806	0.764541
KMT2C	8	1.6497	0.126423	0.772636
PYGO2	5	1.92813	0.127743	0.772636
DR1	1	7.7872	0.128172	0.772636
RAD21	11	1.51542	0.128653	0.772636
SIRT6	3	2.46552	0.129179	0.772636
ZNF281	7	1.68715	0.134514	0.799517
KLF6	4	2.05645	0.138783	0.819767
U2AF2	2	3.12527	0.140251	0.823324
WWTR1	2	3.08398	0.143175	0.835337
CXXC1	8	1.59244	0.144636	0.836147
BCOR	10	1.50681	0.145073	0.836147
TAF3	8	1.58418	0.147476	0.844877
ASH2L	3	2.3031	0.148753	0.847088
ATF4	3	2.28803	0.150761	0.853414
TBL1Y	4	1.97771	0.152854	0.858531
EBF1	8	1.56523	0.154209	0.858531
KDM4C	7	1.6128	0.157268	0.858531
ZC3H11A	1	6.1467	0.157577	0.858531
FOXA1	11	1.44841	0.15761	0.858531
DDIT3	4	1.95277	0.157661	0.858531
CBX4	2	2.89284	0.157984	0.858531
NIPBL	8	1.53117	0.167098	0.897432
HIC1	3	2.17418	0.167131	0.897432
NR3C1	10	1.45464	0.167974	0.897432
NELFE	8	1.52352	0.170142	0.903513
KLF10	6	1.64207	0.171012	0.903513
BCL11B	5	1.73203	0.172952	0.905077
ARNTL	8	1.51593	0.173211	0.905077
HEY1	8	1.51343	0.17424	0.905477
ONECUT2	8	1.50346	0.178382	0.915862
BPTF	5	1.71151	0.17864	0.915862
SIX4	5	1.70645	0.180073	0.915862
PRAME	4	1.84419	0.180809	0.915862
HSF1	8	1.49607	0.181518	0.915862
RBPJ	9	1.45674	0.182017	0.915862
ZIC2	3	2.07089	0.183995	0.920945
IRF5	1	5.07726	0.185996	0.926087
HDAC3	4	1.81515	0.187624	0.929327
SMC1A	10	1.41286	0.188785	0.930229
MLXIP	7	1.52111	0.190926	0.934867
MTA1	5	1.66703	0.191692	0.934867
ORC1	1	4.86497	0.192951	0.936206
MED12	7	1.50681	0.196805	0.950061
HNF4G	5	1.63398	0.202073	0.964985
RBBP4	7	1.49276	0.202757	0.964985
CNOT3	9	1.41437	0.203012	0.964985
CHD1	7	1.48998	0.203956	0.964985
GLI2	5	1.62477	0.205074	0.965472
CHD7	4	1.74023	0.206778	0.9687
ATOH1	3	1.93308	0.210078	0.979334
TRPS1	7	1.46274	0.216093	0.999357
TEAD1	6	1.51574	0.216475	0.999357
PHIP	6	1.51241	0.217832	1
RBM39	6	1.50251	0.221922	1
HOXB13	7	1.44685	0.223501	1
SMARCA4	10	1.34701	0.226559	1
FOSL2	8	1.39951	0.227815	1
IRF1	8	1.39951	0.227815	1
TEAD4	9	1.36875	0.228185	1
C17orf49	2	2.25034	0.228884	1
NME2	3	1.84114	0.230148	1
KMT2D	8	1.39307	0.23128	1
PTEN	7	1.42874	0.232256	1
RARA	7	1.42619	0.233517	1
ZNF76	2	2.20754	0.23518	1
AHR	6	1.47038	0.235737	1
KDM6B	3	1.81222	0.236918	1
GRHL3	6	1.46412	0.238532	1
ZNF83	3	1.80284	0.239182	1
CRTC2	8	1.37827	0.239436	1
GTF2B	6	1.461	0.239934	1
CHAT	1	3.76546	0.240008	1
CBFB	8	1.37618	0.24061	1
SUPT6H	2	2.1666	0.241485	1
PPARG	7	1.40608	0.243682	1
THRA	7	1.40361	0.244963	1
TP53	9	1.33636	0.247804	1
EOMES	5	1.50181	0.250126	1
BRD9	8	1.35764	0.251259	1
YY1	9	1.32935	0.252243	1
MED1	9	1.32588	0.254472	1
POU2F3	3	1.7311	0.257424	1
FOSL1	7	1.37693	0.25919	1
PRPF4	3	1.72252	0.259719	1
ARNT	8	1.3376	0.263268	1
KMT2A	9	1.31215	0.263455	1
BAP1	4	1.54267	0.269049	1
ELL2	4	1.54267	0.269049	1
HMGB2	5	1.45612	0.269477	1
BCL11A	5	1.45244	0.271105	1
EZH1	1	3.24156	0.271941	1
OLIG2	6	1.3928	0.272817	1
EHMT2	7	1.34666	0.276307	1
SS18	8	1.3162	0.276675	1
NRF1	7	1.34439	0.277637	1
RUVBL1	3	1.65679	0.278164	1
FOXP3	1	3.15378	0.278166	1
NFATC1	6	1.37878	0.280113	1
KDM5A	3	1.64892	0.28048	1
REL	3	1.64892	0.28048	1
ZC3H4	3	1.64112	0.282797	1
POU2AF1	1	3.07061	0.284338	1
MYOCD	6	1.37051	0.284512	1
PLAG1	4	1.49756	0.286101	1
STAG1	8	1.30104	0.286546	1
TET2	9	1.27576	0.288658	1
SETD1A	3	1.61816	0.289759	1
GATA3	9	1.26935	0.293311	1
GABPA	8	1.28439	0.297759	1
TERF1	2	1.85526	0.298353	1
GFI1B	3	1.58852	0.299062	1
PAXIP1	3	1.56698	0.306051	1
TCF3	8	1.27171	0.306553	1
GMEB2	2	1.78388	0.31408	1
SNAI2	8	1.26104	0.314137	1
NR2C2	2	1.7703	0.317217	1
PCBP1	5	1.34979	0.320798	1
EPAS1	2	1.74369	0.323481	1
GTF2F1	6	1.30014	0.324724	1
IRF2	1	2.59207	0.326097	1
CCND2	4	1.40177	0.326424	1
UBP1	4	1.40177	0.326424	1
FXR2	2	1.73068	0.326608	1
CEBPA	8	1.23679	0.33198	1
ZIC5	2	1.69278	0.335965	1
MBD3	7	1.24911	0.338901	1
GATAD2B	3	1.46741	0.341053	1
ZNF384	4	1.36431	0.343841	1
RBFOX2	7	1.23739	0.347232	1
CTCF	9	1.19982	0.348059	1
SREBF2	8	1.21506	0.348704	1
SMAD3	7	1.2316	0.351407	1
SOX9	2	1.63314	0.351474	1
AR	9	1.18426	0.361406	1
ESR1	9	1.1787	0.366276	1
TLE3	6	1.23421	0.36722	1
MYCN	8	1.1893	0.369439	1
USP7	7	1.20162	0.373758	1
ZHX2	7	1.20162	0.373758	1
AFF1	5	1.25485	0.374878	1
JARID2	5	1.25485	0.374878	1
WDR5	7	1.19979	0.375159	1
ERCC2	1	2.15911	0.376248	1
SRF	7	1.19797	0.37656	1
HIF1A	8	1.17527	0.381155	1
GATA6	5	1.24389	0.381661	1
PPP1R10	2	1.52554	0.382102	1
RBM22	5	1.23848	0.385053	1
FOXM1	6	1.20576	0.387074	1
TFAP2C	8	1.16761	0.387676	1
SP2	2	1.50569	0.388157	1
NFKB2	2	1.48634	0.394186	1
KLF1	7	1.17476	0.394793	1
ZBTB10	1	1.97556	0.402489	1
EED	1	1.94253	0.407604	1
IRF8	1	1.91059	0.412676	1
CHD8	7	1.15239	0.413038	1
YAP1	6	1.16639	0.416092	1
ATXN7L3	2	1.41366	0.418025	1
HEXIM1	7	1.14568	0.418648	1
TWIST1	3	1.2728	0.424122	1
MBD2	1	1.82082	0.427633	1
PRKDC	1	1.79257	0.432534	1
CPSF3	2	1.37171	0.432685	1
KAT8	1	1.76537	0.437393	1
PHOX2B	2	1.35564	0.438495	1
INTS13	6	1.13702	0.43891	1
MED26	6	1.13321	0.441942	1
SRSF4	1	1.73892	0.442211	1
MAPK1	3	1.21877	0.451099	1
PRDM14	1	1.68834	0.451725	1
TRIM28	8	1.09593	0.452894	1
PAF1	4	1.16322	0.455287	1
BHLHE40	6	1.1127	0.458562	1
STAG2	5	1.13008	0.459083	1
SMARCB1	6	1.10905	0.461573	1
U2AF1	3	1.19757	0.462192	1
BCLAF1	5	1.12336	0.464059	1
ZFP64	3	1.19342	0.464399	1
TBX21	6	1.10542	0.464579	1
NKX2-1	6	1.10361	0.466081	1
MITF	3	1.18112	0.470997	1
ARID1A	6	1.09288	0.475068	1
PAX8	3	1.17307	0.475375	1
PITX3	3	1.16908	0.477558	1
ETV6	1	1.55274	0.479308	1
TRIM24	6	1.0841	0.482525	1
MAX	8	1.06193	0.486456	1
SAFB	2	1.23255	0.48652	1
NR2F2	7	1.06762	0.488125	1
INO80	2	1.22599	0.489266	1
SAP30	4	1.10942	0.490637	1
DPF2	6	1.07202	0.492913	1
CDCA5	3	1.13062	0.499155	1
PBX4	5	1.0702	0.504953	1
ZNF711	2	1.18807	0.505549	1
FLI1	7	1.04762	0.507208	1
MYOD1	5	1.06615	0.508175	1
XBP1	4	1.07277	0.516083	1
SIX2	3	1.1016	0.516108	1
GTF2I	4	1.07024	0.517879	1
KDM2A	6	1.0422	0.519306	1
ZMYM3	3	1.08762	0.524471	1
TRIM25	7	1.02555	0.52873	1
MYBL2	5	1.04064	0.528912	1
CTBP2	2	1.13535	0.529338	1
EN1	2	1.12977	0.531934	1
THAP1	2	1.12977	0.531934	1
NKX3-1	2	1.12426	0.534519	1
SRSF1	3	1.06729	0.536866	1
CREB5	1	1.30752	0.538424	1
RBBP5	6	1.02004	0.539471	1
NFATC2	1	1.29293	0.542382	1
ERCC3	1	1.27865	0.546306	1
TRRAP	1	1.27865	0.546306	1
EP400	3	1.04776	0.549079	1
MGA	3	1.04776	0.549079	1
KDM3A	2	1.09222	0.549829	1
ARID4B	2	1.08706	0.552346	1
HAP1	4	1.01978	0.554851	1
ZNF544	4	1.01521	0.558295	1
DAXX	3	1.02886	0.561103	1
FOXO1	5	0.998203	0.564636	1
STAT5B	2	1.06192	0.564784	1
MEF2A	3	1.01662	0.569012	1
CDK12	1	1.19917	0.569158	1
EBF3	3	1.00764	0.574887	1
CTCFL	6	0.981234	0.575936	1
PIAS1	3	1.00174	0.578776	1
ASF1A	1	1.163	0.580152	1
MXI1	6	0.974095	0.582787	1
MECOM	1	1.15142	0.583754	1
STAT2	2	1.00172	0.595961	1
CHD4	2	0.997364	0.598289	1
BRD3	5	0.957369	0.600425	1
RREB1	4	0.957242	0.603353	1
SP4	3	0.964962	0.603509	1
SCML2	1	1.0865	0.604731	1
BARX1	1	1.07637	0.608124	1
SALL4	1	1.07637	0.608124	1
EGR1	6	0.947852	0.608309	1
DUX4	2	0.976147	0.609781	1
OTX2	5	0.946062	0.610552	1
BMI1	3	0.951514	0.612766	1
DDX5	7	0.938683	0.61814	1
ZNF331	5	0.936573	0.619116	1
HAND2	4	0.9335	0.622477	1
FOXF1	1	1.02849	0.624657	1
MAF	1	1.02849	0.624657	1
TAF1	6	0.930666	0.625279	1
DNMT3A	3	0.930745	0.627276	1
ZKSCAN1	1	1.0194	0.62788	1
RING1	4	0.923942	0.630274	1
FUS	3	0.923184	0.632622	1
JDP2	1	1.00171	0.634243	1
ZNF335	4	0.918298	0.634904	1
SKP2	3	0.91821	0.636156	1
TCF4	5	0.915132	0.638666	1
RUNX1	7	0.917482	0.640802	1
SPI1	7	0.917482	0.640802	1
RYBP	4	0.910876	0.641018	1
MYB	5	0.912146	0.641409	1
ZFX	5	0.910661	0.642775	1
HMGXB3	4	0.903571	0.647067	1
ILF3	3	0.901206	0.64834	1
DNMT3B	1	0.960057	0.649681	1
CBX5	4	0.896378	0.653049	1
PHF2	2	0.885551	0.661477	1
SOX17	2	0.882135	0.663508	1
ELF3	4	0.872056	0.673455	1
AGO2	4	0.868686	0.676302	1
EHF	2	0.855714	0.679406	1
RUNX3	5	0.86816	0.682264	1
RCOR1	5	0.866809	0.683529	1
MEF2B	3	0.851563	0.684749	1
BRCA1	4	0.857087	0.686134	1
RAG1	4	0.855454	0.687521	1
CDK7	4	0.853828	0.688904	1
TOP1	1	0.84719	0.694863	1
ICE1	3	0.832764	0.698818	1
NRIP1	2	0.821833	0.700267	1
JMJD6	4	0.839455	0.70116	1
LMNA	5	0.847021	0.702106	1
ZNF366	4	0.831671	0.707819	1
USF2	4	0.830131	0.709137	1
SRSF3	1	0.794573	0.717682	1
CDKN1B	5	0.828085	0.719924	1
NFIC	5	0.828085	0.719924	1
DTL	2	0.777017	0.728601	1
PCF11	1	0.762957	0.731944	1
MTA3	3	0.788217	0.732617	1
KDM4A	5	0.811132	0.735867	1
GFI1	1	0.752965	0.736537	1
ELK1	2	0.761427	0.738631	1
NCOR1	2	0.761427	0.738631	1
ERF	3	0.775569	0.742297	1
RORC	3	0.775569	0.742297	1
KMT2B	3	0.766774	0.749041	1
LMNB1	3	0.765039	0.750373	1
CASZ1	2	0.741573	0.751514	1
UBTF	3	0.76159	0.75302	1
ZNF768	1	0.715467	0.75414	1
NCOA1	2	0.729673	0.759288	1
ZBTB17	2	0.729673	0.759288	1
ZHX3	1	0.702342	0.760436	1
CREBBP	5	0.782463	0.762694	1
NR2F1	4	0.767443	0.762959	1
TP53BP1	5	0.779153	0.765772	1
ATF2	4	0.763502	0.766332	1
SKI	4	0.762197	0.767448	1
NANOG	3	0.738275	0.770927	1
SSRP1	2	0.709174	0.772754	1
XRN2	2	0.700421	0.778527	1
E2F3	3	0.727132	0.77948	1
ZMYND8	3	0.727132	0.77948	1
DMC1	2	0.698266	0.77995	1
ELK3	1	0.650581	0.785917	1
HDAC1	5	0.754643	0.788387	1
ING5	3	0.707284	0.794671	1
MLLT1	1	0.632631	0.794983	1
LARP7	5	0.741432	0.800407	1
ZNF219	4	0.715608	0.806869	1
CDK6	1	0.609088	0.807039	1
PAX5	4	0.714456	0.807829	1
RBL1	2	0.65584	0.808046	1
RELB	2	0.650189	0.81179	1
PHF8	4	0.708751	0.812573	1
POU5F1	2	0.639168	0.819085	1
TCF25	3	0.667924	0.824459	1
MAFG	1	0.575405	0.824576	1
PSIP1	2	0.626765	0.827277	1
NFYC	1	0.569673	0.82759	1
CTBP1	1	0.566849	0.829077	1
ZSCAN29	1	0.561284	0.832014	1
ASCL1	1	0.558542	0.833464	1
TCF21	2	0.6082	0.839481	1
ARID5B	4	0.675248	0.839905	1
HOXC5	2	0.606565	0.840551	1
TCF7L2	4	0.673192	0.841549	1
CUL4A	2	0.601713	0.843723	1
PRMT1	2	0.600113	0.844767	1
SETDB1	1	0.535003	0.845964	1
BCL3	2	0.58004	0.857786	1
E2F1	4	0.641849	0.865991	1
RUNX1T1	3	0.601829	0.872395	1
ING2	3	0.598587	0.874645	1
SFPQ	4	0.623647	0.879583	1
PDX1	1	0.468975	0.881274	1
BRD4	5	0.639112	0.886475	1
AGO1	2	0.533266	0.887275	1
MYC	5	0.63761	0.887611	1
LEO1	2	0.520881	0.894813	1
SIN3A	4	0.600593	0.896041	1
STAT1	4	0.59977	0.896612	1
TCF7	3	0.564081	0.897802	1
ESRRA	1	0.429952	0.901937	1
HDAC2	4	0.586111	0.905894	1
RBBP7	3	0.550967	0.906173	1
RAG2	3	0.549142	0.907317	1
REST	4	0.583762	0.907454	1
CHD2	3	0.546426	0.90901	1
XRCC5	3	0.542844	0.911224	1
ZBTB48	3	0.542844	0.911224	1
SATB1	1	0.395463	0.919725	1
EZH2	4	0.561952	0.921399	1
RNF2	3	0.523098	0.923038	1
PBXIP1	1	0.384711	0.925128	1
MYF5	1	0.383407	0.925777	1
RELA	4	0.547108	0.930299	1
VDR	2	0.456958	0.931066	1
SOX2	2	0.450484	0.934433	1
NR4A1	1	0.362502	0.935999	1
CTNNB1	1	0.353421	0.940313	1
NPAT	1	0.352317	0.940831	1
GRHL2	2	0.427098	0.946021	1
APC	1	0.338561	0.947178	1
ATRX	2	0.419819	0.949433	1
ZBTB33	1	0.330607	0.950742	1
E2F7	1	0.329639	0.951171	1
IKZF1	2	0.413548	0.952293	1
IKZF3	1	0.323943	0.953665	1
SUZ12	1	0.309657	0.959713	1
TFDP1	1	0.25877	0.978375	1
RB1	1	0.244543	0.98264	1
MEF2C	1	0.225161	0.987685	1
E2F6	2	0.303498	0.988733	1
JMJD1C	1	0.212585	0.990464	1
CBX3	1	0.156687	0.99812	1
AATF	0	0	1	1
ADNP2	0	0	1	1
AEBP2	0	0	1	1
AHCTF1	0	0	1	1
AHRR	0	0	1	1
ALKBH1	0	0	1	1
ALKBH3	0	0	1	1
ALYREF	0	0	1	1
ARID1B	0	0	1	1
ARID3B	0	0	1	1
ARNT2	0	0	1	1
ARNTL2	0	0	1	1
ARRB1	0	0	1	1
ASH1L	0	0	1	1
ASXL2	0	0	1	1
ATF6	0	0	1	1
ATF7	0	0	1	1
ATF7IP	0	0	1	1
ATR	0	0	1	1
BANP	0	0	1	1
BBX	0	0	1	1
BCL10	0	0	1	1
BCL9	0	0	1	1
BDP1	0	0	1	1
BHLHE41	0	0	1	1
BRAF	0	0	1	1
BRF1	0	0	1	1
BRF2	0	0	1	1
CAMTA1	0	0	1	1
CARM1	0	0	1	1
CASP8AP2	0	0	1	1
CBFA2T2	0	0	1	1
CBFA2T3	0	0	1	1
CBX1	0	0	1	1
CBX2	0	0	1	1
CBX6	0	0	1	1
CBX7	0	0	1	1
CBX8	0	0	1	1
CCAR2	0	0	1	1
CCNT1	0	0	1	1
CD74	0	0	1	1
CDC5L	0	0	1	1
CDC73	0	0	1	1
CDK2	0	0	1	1
CDX1	0	0	1	1
CDX2	0	0	1	1
CEBPZ	0	0	1	1
CHAF1A	0	0	1	1
CHD3	0	0	1	1
CIC	0	0	1	1
CIITA	0	0	1	1
CLOCK	0	0	1	1
COBLL1	0	0	1	1
CREB3L1	0	0	1	1
CREBL2	0	0	1	1
CRY1	0	0	1	1
CSE1L	0	0	1	1
CSF1R	0	0	1	1
CSNK2A1	0	0	1	1
CSTF3	0	0	1	1
CTR9	0	0	1	1
CUX1	0	0	1	1
DCP2	0	0	1	1
DDX11	0	0	1	1
DEAF1	0	0	1	1
DICER1	0	0	1	1
DMRT2	0	0	1	1
DNA2	0	0	1	1
DNMT1	0	0	1	1
DOT1L	0	0	1	1
DPPA3	0	0	1	1
DRAP1	0	0	1	1
DYRK1A	0	0	1	1
E2F2	0	0	1	1
E2F4	0	0	1	1
EGFR	0	0	1	1
EGR2	0	0	1	1
ELF2	0	0	1	1
ELF4	0	0	1	1
ELL	0	0	1	1
EPCAM	0	0	1	1
EPOP	0	0	1	1
ERCC6	0	0	1	1
ERCC8	0	0	1	1
ESR2	0	0	1	1
ETS2	0	0	1	1
ETV2	0	0	1	1
ETV4	0	0	1	1
EVX1	0	0	1	1
EWSR1	0	0	1	1
FANCD2	0	0	1	1
FERD3L	0	0	1	1
FOSB	0	0	1	1
FOXC1	0	0	1	1
FOXD3	0	0	1	1
FOXF2	0	0	1	1
FOXJ2	0	0	1	1
FOXJ3	0	0	1	1
FOXN3	0	0	1	1
FOXO4	0	0	1	1
FOXQ1	0	0	1	1
FOXR2	0	0	1	1
FXR1	0	0	1	1
GATAD2A	0	0	1	1
GLI1	0	0	1	1
GLYR1	0	0	1	1
GPS2	0	0	1	1
GREB1	0	0	1	1
GRHL1	0	0	1	1
GTF3C5	0	0	1	1
GZF1	0	0	1	1
HAND1	0	0	1	1
HAT1	0	0	1	1
HBZ	0	0	1	1
HDAC4	0	0	1	1
HDAC6	0	0	1	1
HDAC8	0	0	1	1
HDAC9	0	0	1	1
HES4	0	0	1	1
HES5	0	0	1	1
HES7	0	0	1	1
HESX1	0	0	1	1
HEY2	0	0	1	1
HEYL	0	0	1	1
HHEX	0	0	1	1
HIC2	0	0	1	1
HINFP	0	0	1	1
HIRA	0	0	1	1
HIVEP3	0	0	1	1
HJURP	0	0	1	1
HMBOX1	0	0	1	1
HMGA1	0	0	1	1
HMGN1	0	0	1	1
HNF1A	0	0	1	1
HOXA11	0	0	1	1
HOXA13	0	0	1	1
HOXA5	0	0	1	1
HOXA9	0	0	1	1
HOXB1	0	0	1	1
HOXB2	0	0	1	1
HOXB4	0	0	1	1
HOXB5	0	0	1	1
HOXB6	0	0	1	1
HOXB7	0	0	1	1
HOXB8	0	0	1	1
HOXC11	0	0	1	1
HOXC13	0	0	1	1
HOXC8	0	0	1	1
HOXC9	0	0	1	1
HOXD1	0	0	1	1
HOXD11	0	0	1	1
HOXD13	0	0	1	1
HOXD4	0	0	1	1
HOXD9	0	0	1	1
HSF2	0	0	1	1
HSP90B1	0	0	1	1
ICE2	0	0	1	1
ID1	0	0	1	1
ID2	0	0	1	1
ID3	0	0	1	1
ID4	0	0	1	1
IGF1	0	0	1	1
IKZF5	0	0	1	1
IRF2BP2	0	0	1	1
IRF9	0	0	1	1
IRX2	0	0	1	1
IRX5	0	0	1	1
ISL1	0	0	1	1
ISL2	0	0	1	1
JAZF1	0	0	1	1
KAT2B	0	0	1	1
KCMF1	0	0	1	1
KDM3B	0	0	1	1
KDM5C	0	0	1	1
KDM5D	0	0	1	1
KLF13	0	0	1	1
KLF15	0	0	1	1
L3MBTL2	0	0	1	1
L3MBTL3	0	0	1	1
LCOR	0	0	1	1
LCORL	0	0	1	1
LEF1	0	0	1	1
LHX2	0	0	1	1
LHX4	0	0	1	1
LHX5	0	0	1	1
LHX6	0	0	1	1
LIG4	0	0	1	1
LIN9	0	0	1	1
LMO1	0	0	1	1
LMTK3	0	0	1	1
LRIF1	0	0	1	1
LRWD1	0	0	1	1
MAF1	0	0	1	1
MAFB	0	0	1	1
MAML1	0	0	1	1
MAML3	0	0	1	1
MAP1LC3B	0	0	1	1
MAP2K1	0	0	1	1
MAPK14	0	0	1	1
MBD3L2	0	0	1	1
MBD4	0	0	1	1
MCM2	0	0	1	1
MCM3	0	0	1	1
MCRS1	0	0	1	1
MDM2	0	0	1	1
MED16	0	0	1	1
MED25	0	0	1	1
MEF2D	0	0	1	1
MEIS1	0	0	1	1
MEOX2	0	0	1	1
MEPCE	0	0	1	1
METTL3	0	0	1	1
MIF	0	0	1	1
MIXL1	0	0	1	1
MLLT3	0	0	1	1
MORC2	0	0	1	1
MPHOSPH8	0	0	1	1
MSC	0	0	1	1
MTF1	0	0	1	1
MTF2	0	0	1	1
MTHFD1	0	0	1	1
MXD3	0	0	1	1
MYBL1	0	0	1	1
MYF6	0	0	1	1
MYNN	0	0	1	1
MYOG	0	0	1	1
N6AMT1	0	0	1	1
NAB2	0	0	1	1
NCOA2	0	0	1	1
NCOA3	0	0	1	1
NCOA4	0	0	1	1
NEDD4	0	0	1	1
NEUROD2	0	0	1	1
NFAT5	0	0	1	1
NFE2L1	0	0	1	1
NFE2L3	0	0	1	1
NFIB	0	0	1	1
NFKBIA	0	0	1	1
NHLH1	0	0	1	1
NKX2-3	0	0	1	1
NKX2-5	0	0	1	1
NKX2-8	0	0	1	1
NKX6-1	0	0	1	1
NLRP2	0	0	1	1
NOS2	0	0	1	1
NOTCH3	0	0	1	1
NPAS2	0	0	1	1
NPM1	0	0	1	1
NR1D1	0	0	1	1
NR1H3	0	0	1	1
NR1H4	0	0	1	1
NR2F6	0	0	1	1
NR3C2	0	0	1	1
NR4A2	0	0	1	1
NR5A2	0	0	1	1
NUP153	0	0	1	1
NUP214	0	0	1	1
NUP98	0	0	1	1
NUTM1	0	0	1	1
NXF1	0	0	1	1
OGT	0	0	1	1
OVOL2	0	0	1	1
PADI2	0	0	1	1
PALB2	0	0	1	1
PARK7	0	0	1	1
PARP1	0	0	1	1
PAX6	0	0	1	1
PAX7	0	0	1	1
PBX2	0	0	1	1
PCBP2	0	0	1	1
PCGF2	0	0	1	1
PCGF5	0	0	1	1
PCGF6	0	0	1	1
PGBD5	0	0	1	1
PHC1	0	0	1	1
PHF19	0	0	1	1
PHF20L1	0	0	1	1
PIAS4	0	0	1	1
PITX1	0	0	1	1
POU3F2	0	0	1	1
PPARA	0	0	1	1
PPARGC1A	0	0	1	1
PRDM1	0	0	1	1
PRDM4	0	0	1	1
PRKCQ	0	0	1	1
PRMT3	0	0	1	1
PRMT5	0	0	1	1
PSMB5	0	0	1	1
PSMD1	0	0	1	1
PTBP1	0	0	1	1
RARB	0	0	1	1
RBL2	0	0	1	1
RCOR2	0	0	1	1
RFX2	0	0	1	1
RFX7	0	0	1	1
RLF	0	0	1	1
RPA1	0	0	1	1
RPA2	0	0	1	1
RUVBL2	0	0	1	1
SAFB2	0	0	1	1
SAG	0	0	1	1
SALL2	0	0	1	1
SALL3	0	0	1	1
SETX	0	0	1	1
SF3B1	0	0	1	1
SFMBT1	0	0	1	1
SIPA1	0	0	1	1
SIRT3	0	0	1	1
SIX1	0	0	1	1
SLBP	0	0	1	1
SMAD5	0	0	1	1
SMARCA1	0	0	1	1
SMARCA5	0	0	1	1
SMARCE1	0	0	1	1
SMC4	0	0	1	1
SMCHD1	0	0	1	1
SMN1	0	0	1	1
SNAI1	0	0	1	1
SNAPC1	0	0	1	1
SNAPC2	0	0	1	1
SNAPC4	0	0	1	1
SNAPC5	0	0	1	1
SNRNP70	0	0	1	1
SOD1	0	0	1	1
SON	0	0	1	1
SOX11	0	0	1	1
SOX21	0	0	1	1
SOX3	0	0	1	1
SOX8	0	0	1	1
SP140	0	0	1	1
SPDEF	0	0	1	1
SPIN1	0	0	1	1
SRCAP	0	0	1	1
SREBF1	0	0	1	1
SRPK1	0	0	1	1
SRPK2	0	0	1	1
SRSF7	0	0	1	1
SRSF9	0	0	1	1
STAT6	0	0	1	1
SUMO1	0	0	1	1
SUPT16H	0	0	1	1
SUPT20H	0	0	1	1
TAF2	0	0	1	1
TAZ	0	0	1	1
TCEA2	0	0	1	1
TCF7L1	0	0	1	1
TCFL5	0	0	1	1
TDRD3	0	0	1	1
TERF2	0	0	1	1
TET1	0	0	1	1
TET3	0	0	1	1
TFAM	0	0	1	1
TFCP2	0	0	1	1
THAP4	0	0	1	1
TLX1	0	0	1	1
TOE1	0	0	1	1
TOP2A	0	0	1	1
TOP2B	0	0	1	1
TRMT112	0	0	1	1
TSC1	0	0	1	1
TSHZ1	0	0	1	1
TTF2	0	0	1	1
UBE2I	0	0	1	1
UBE3A	0	0	1	1
UPF1	0	0	1	1
USP22	0	0	1	1
VEZF1	0	0	1	1
VRK1	0	0	1	1
WDHD1	0	0	1	1
WIZ	0	0	1	1
WRN	0	0	1	1
WRNIP1	0	0	1	1
XPO1	0	0	1	1
YBX1	0	0	1	1
YEATS4	0	0	1	1
YY2	0	0	1	1
ZBTB16	0	0	1	1
ZBTB2	0	0	1	1
ZBTB24	0	0	1	1
ZBTB39	0	0	1	1
ZBTB4	0	0	1	1
ZBTB44	0	0	1	1
ZC3H8	0	0	1	1
ZEB2	0	0	1	1
ZFHX4	0	0	1	1
ZFP42	0	0	1	1
ZMYM2	0	0	1	1
ZMYND11	0	0	1	1
ZNF12	0	0	1	1
ZNF165	0	0	1	1
ZNF207	0	0	1	1
ZNF217	0	0	1	1
ZNF266	0	0	1	1
ZNF274	0	0	1	1
ZNF334	0	0	1	1
ZNF341	0	0	1	1
ZNF395	0	0	1	1
ZNF486	0	0	1	1
ZNF516	0	0	1	1
ZNF532	0	0	1	1
ZNF581	0	0	1	1
ZNF639	0	0	1	1
ZNF644	0	0	1	1
ZNF750	0	0	1	1
ZNF84	0	0	1	1
ZNF92	0	0	1	1
ZSCAN5A	0	0	1	1
ZSCAN5B	0	0	1	1
ZZZ3	0	0	1	1
